# Supplementary material for: Switching the Post-translational Modification of Translation Elongation Factor EF-P
Source: Front Microbiol. 2019 May 24;10:1148. doi: 10.3389/fmicb.2019.01148 (PMC6544042; doi:10.3389/fmicb.2019.01148)
Supplement: Supplementary file 3 [file Data_Sheet_3.fasta]

#MSA of EF-P KOW-like domain sequences
#1166 sequences, length 65 amino acid positions
>GCF_000005845.2_ASM584v2_NP_418571.1
--NDFRAGLKIM-L-D-GE-PYAVEAS-EFVKPGKGQA--FARVKLRRLLTGTRVEKTFK
STDS-
>GCF_000006745.1_ASM674v1_NP_232288.1
STNEFKGGLKIM-L-D-NE-PCVILEN-EYVKPGKGQA--FNRVRIRKLLTGKVLEKTFK
SGDT-
>GCF_000006765.1_ASM676v1_NP_251541.1
TAQEFRAGQVAN-I-N-GA-PWVIQKA-EFNKSGRNAA--VVKMKLKNLLTGAGTETVFK
ADDKL
>GCF_000006785.2_ASM678v2_NP_269824.1
EASKLKAGMTFE-A-E-GK-LIRVLEA-SHHKPGKGNT--IMRMKLRDVRTGSTFDTTYR
PDEKF
>GCF_000006845.1_ASM684v1_YP_208043.1
TAQELRAGNVFM-V-G-ND-PMVVQKT-EYIKGGRSSA--KVSMKLKNLLTGAASETIYK
ADDKF
>GCF_000006865.1_ASM686v1_NP_266848.1
-AKDLKSGMTFL-N-G-EK-LLRVMEA-SHHKPGKGNT--IMRMKLKDVRSGSTFDDTYR
PEDKF
>GCF_000006905.1_ASM690v1_NP_419538.1
-ASSLRKGSVVD-M-D-GK-LYVVLSA-ENIHPGKGTP--VTQLNMRRISDGVKVSERYR
TTEQV
>GCF_000006925.2_ASM692v2_NP_710014.1
--NDFRAGLKIM-L-D-GE-PYAVEAS-EFVKPGKGQA--FARVKLRRLLTGTRVEKTFK
STDS-
>GCF_000006945.2_ASM694v2_NP_463198.1
--NDFRSGLKIM-L-D-GE-PYAVESS-EFVKPGKGQA--FARVKLRRLLTGTRVEKTFK
STDS-
>GCF_000006965.1_ASM696v1_NP_384383.1
-ASSVRKGNVLD-V-D-GK-LYVVLTA-QNFHPGKGTP--VTQVDMRRISDGVKVSERYR
TTEQV
>GCF_000006985.1_ASM698v1_NP_661065.1
-ISNVSRGAIIR-W-N-GA-PHSIESL-VHRTPGNLRA--FYQASMKNLKTGRNVEYRFS
ATEQV
>GCF_000007045.1_ASM704v1_NP_357986.1
EASKLKAGMTFETA-D-GK-LIRVLEA-SHHKPGKGNT--IMRMKLRDVRTGSTFDTSYR
PEEKF
>GCF_000007145.1_ASM714v1_NP_637627.1
-MNDVKNGMKIL-V-N-NE-PAVITET-EYVKPGKGQA--FTRMKYRFIKSGRVVEMTMK
ATDDV
>GCF_000007265.1_ASM726v1_NP_688686.1
EASKLKAGMTFETA-D-GK-LIRVLEA-SHHKPGKGNT--IMRMKLRDVRTGSTFDTSYR
PEEKF
>GCF_000007325.1_ASM732v1_NP_603617.1
-AQELRAGSTIK-I-G-ND-PFVVLKA-EYNKSGRNAA--VVKFKMKNLISGNISDAVYK
ADDKM
>GCF_000007525.1_ASM752v1_NP_695295.1
TTNDIKNGSVLN-L-D-GQ-LWTVMKF-QHVKPGKGPA--FVRTTIKNVLSGKIVDKTFN
AGMK-
>GCF_000007565.2_ASM756v2_NP_744013.1
--KELKPGTVLR-I-D-ND-PWLVQKA-EFTKSGRNSA--IMKTKLKNLLTGYKTETVYG
ADDKL
>GCF_000007645.1_ASM764v1_NP_764768.1
SVNDFKTGLTIS-V-D-NG-IWKVIDF-QHVKPGKGSA--FVRSKLRNLRTGAIQEKTFR
AGEKV
>GCF_000007765.2_ASM776v2_NP_820795.1
STNEFRGGLKVM-V-D-GD-PCSIIDN-EFVKPGKGQA--FNRVKFRNLKTGRVLERTFK
SGETL
>GCF_000007825.1_ASM782v1_NP_833911.1
SVNDFRTGLTIS-V-D-NA-LWQVLDF-QHVKPGKGAA--FVRSKLRNLRTGSVQEKTFR
AGEKV
>GCF_000007985.2_ASM798v2_NP_951524.1
TTSDFKRGLVIK-L-D-NS-PCLILDV-HFQSPSARGASTMVKTRYRNLLTGQVLDKTFR
SGDKV
>GCF_000007985.2_ASM798v2_NP_952802.1
-VADLKKGLKLT-L-D-GA-PYLVIAF-EFSKPGKGQA--LYRTKMRNMITGVILDRTYR
SGETF
>GCF_000008305.1_ASM830v1_YP_053650.1
SVNDLRPGTTFI-Y-E-GN-LFVVIEQ-SFSKTGRQQG--KVSVKAKNLRTGSRVEITFT
GGEKV
>GCF_000008485.1_ASM848v1_YP_094341.1
STNEFKNGLKVM-V-D-DA-PCSILDC-EFVKPGKGQA--FTRIKIRNLKTGRVVERTFK
SGDTL
>GCF_000008565.1_ASM856v1_NP_293845.1
-VTELRNGTKVQ-M-D-GG-LWECLDY-SHLKMGRGGA--KVVTKFRNMESGSIVDRTFN
STEKL
>GCF_000008685.2_ASM868v2_NP_212348.1
-SSEIEKGSFLL-I-K-GA-PHIVLER-EFSKTGRGGA--IVRLKLKNLKNKFVIRETLK
GADT-
>GCF_000008725.1_ASM872v1_NP_220271.1
STSEFRVGLRVK-I-D-GQ-PYVILQN-DFVKPGKGQA--FNRIKVKNFLTGRVIEKTFK
SGES-
>GCF_000008745.1_ASM874v1_NP_224393.1
--SQLSVGMFIS-T-K-DG-LYKVTSV-SKVAGPKGES--FIKVALQAADSDVVIERNFK
ATQE-
>GCF_000008745.1_ASM874v1_NP_225090.1
STSEFRVGLRIE-I-D-GQ-PYLILQN-DFVKPGKGQA--FNRIKVKNFLTGRVIERTYK
SGESV
>GCF_000008805.1_ASM880v1_NP_273975.1
TAQELRAGNVFM-V-G-ND-PMVVQKT-EYIKGGRSSA--KVSMKLKNLLTGAASETIYK
ADDKF
>GCF_000008865.2_ASM886v2_NP_313155.1
--NDFRAGLKIM-L-D-GE-PYAVEAS-EFVKPGKGQA--FARVKLRRLLTGTRVEKTFK
STDS-
>GCF_000008925.1_ASM892v1_YP_536586.1
-AINLKKGMIFE-M-N-GK-LIKVLEA-NHHKPGKGNT--VMQMKLNDVRTGAIVQTTMR
PSEKV
>GCF_000009045.1_ASM904v1_NP_390325.2
SVNDFRTGLTIE-V-D-GG-IWRVVDF-QHVKPGKGAA--FVRSKLRNLRTGAIQEKTFR
AGEKV
>GCF_000009345.1_ASM934v1_YP_001004733.1
--NDFRPGLKIM-F-E-GE-PYAVESS-EFVKPGKGQA--FARVKMRRLLTGGRVEKTFK
STDSL
>GCF_000009925.1_ASM992v1_YP_097769.1
-AQDIKNGTCIR-M-D-GK-LYFCIEF-LHVKPGKGNT--FMRTKLKDVVSGYVLERRFN
IGEKL
>GCF_000011065.1_ASM1106v1_NP_812620.1
-AQDIKNGTCIR-M-D-GK-LYFCIEF-LHVKPGKGNT--FMRTKLKDVVSGYVLERRFN
IGEKL
>GCF_000011325.1_ASM1132v1_NP_600833.1
-TADFKNGLVLK-N-E-GK-LQQIIEF-QHVKPGKGPA--FVRTKLKDVVTGKTIDKTWN
AGVKV
>GCF_000011345.1_ASM1134v1_NP_682084.1
SSNDFRPGVSIE-L-D-GA-VWRVVEF-LHVKPGKGSA--FVRTKLKNVQTGNVIERTFR
AGETV
>GCF_000011445.1_ASM1144v1_NP_975437.1
SVNDLRPGTTFL-Y-D-GN-IYLVLEQ-AFSKTGRQQG--KVTVKAKNMRTGARVELTFT
GGEKV
>GCF_000011805.1_ASM1180v1_YP_205721.1
STNEFKGGLKFM-L-D-NE-PCSIIEN-EYVKPGKGQA--FNRVKLRRLLSGKTLEKTFK
SGESF
>GCF_000011985.1_ASM1198v1_YP_194511.1
-AINLKKGMIFS-Q-D-GK-LIKVLKA-NHHKPGKGNT--VMQMDLRDVKSGAVVHKTMR
PTEKV
>GCF_000012005.1_ASM1200v1_YP_405768.1
--NDFRAGLKIM-L-D-GE-PYAVEAS-EFVKPGKGQA--FARVKLRRLLTGTRVEKTFK
STDS-
>GCF_000013045.1_ASM1304v1_YP_445068.1
-TSDFRNGMTFI-W-K-DD-LWEIVDF-LHVKPGKGGA--FVRTTLKNVKDGHEVEETFR
AGAKV
>GCF_000013085.1_ASM1308v1_YP_426165.1
-ANQIRPGQVLE-H-Q-GK-RWTVLKI-QLIQPGKGGA--FIAVEMRDVDSGNKTNERWR
TADTV
>GCF_000013105.1_ASM1310v1_YP_430390.1
STNDFRTGLTIE-V-D-GD-VYTVVEF-MHVKPGKGSA--FVRTKLKNRRTGAVIERTFR
AGEKV
>GCF_000014205.1_ASM1420v1_YP_001034448.1
EASKLKAGMTFETA-D-GK-LIRVLEA-SHHKPGKGNT--IMRMKLRDVRTGSTFDTSYR
PEEKF
>GCF_000014525.1_ASM1452v1_YP_807261.1
-AIDLKSGMVFV-K-D-GK-LIKVLES-NHHKPGKGNT--VMQMKLYDIRSGANVTTTMR
PSEKV
>GCF_000014805.1_ASM1480v1_YP_857718.1
TAQEIRAGNVVM-I-G-TE-PMVVQKA-EFNKSGRNSA--VVKMKLKGLLNGSATETVFK
ADDKL
>GCF_000017045.1_ASM1704v1_YP_001387696.1
SAGDLRKGTTFE-Q-D-GQ-VYVVVEF-LHVKPGKGAA--FVRTKLKNAITGAVTETTFN
PTAKL
>GCF_000017145.1_ASM1714v1_YP_001329131.1
-ASSVRKGNVLD-V-D-GK-LYVVLTA-QNFHPGKGTP--VTQVDMRRISDGVKVSERYR
TTEQV
>GCF_000018545.1_ASM1854v1_YP_002828089.1
-ASSVRKGNVLD-V-D-GK-LYVVLTA-QNFHPGKGTP--VTQVDMRRISDGVKVSERYR
TTEQV
>GCF_000018865.1_ASM1886v1_YP_001636477.1
TTSDLRNGIVIR-Y-N-ND-LYQVVEF-QHVAPGNWRA--FVRMKLKSLTTGKVIEDRVR
AGA--
>GCF_000020985.1_ASM2098v1_YP_002248247.1
STSEFKKGLKIE-Y-K-GE-PYEIIDF-QHVKMQQRAP--IVRTKIKHLKTGRVLEENFP
AGEKF
>GCF_000022005.1_ASM2200v1_YP_002516131.1
-ASSLRKGSVVD-M-D-GK-LYVVLSA-ENIHPGKGTP--VTQLNMRRISDGVKVSERYR
TTEQV
>GCF_000024905.1_ASM2490v1_YP_003317556.1
-TSDLRPGMKIK-W-E-GG-MWTILEC-SHHKMGRGGA--IVRGKLRNLETGAAIEQSFK
SGERF
>GCF_000025565.1_ASM2556v1_YP_003611062.1
-------------M-D-GE-PYAVEAS-EFVKPGKGQA--FARVKLRRLLTGTRVEKTFK
STDS-
>GCF_000026345.1_ASM2634v1_YP_002410476.1
--NDFRAGLKIM-L-D-GE-PYAVEAS-EFVKPGKGQA--FARVKLRRLLTGTRVEKTFK
STDS-
>GCF_000026745.1_ASM2674v1_YP_003029392.1
EASKLRAGMTFE-A-E-GK-LIKVLDA-SHHKPGKGNT--IMRMKLRDVRTGSTFDTTYR
PDEKF
>GCF_000027165.1_ASM2716v1_YP_003446771.1
EASKLKAGMTFETA-D-GK-LIRVLEA-SHHKPGKGNT--IMRMKLRDVRTGSTFDTSYR
PEEKF
>GCF_000027305.1_ASM2730v1_NP_438492.3
TTSDFKPGLKFM-Q-D-GE-PCVIVEN-EFVKPGKGQA--FTRTRIRKLISGKVLDVNFK
SGTSV
>GCF_000063585.1_ASM6358v1_YP_001254399.1
SAGDLRKGTTFE-Q-D-GQ-VYVVVEF-LHVKPGKGAA--FVRTKLKNAITGAVTETTFN
PTAKL
>GCF_000064305.2_ASM6430v2_YP_001295882.1
STSDIRNGLCIK-F-N-HD-IYKIIEF-LHVKPGKGPA--FVRTKLRSLSNGKVLDNTFS
AGHKI
>GCF_000069185.1_ASM6918v1_YP_001703570.1
STADFKNGLVLN-I-D-GQ-LWQITEF-QHVKPGKGPA--FVRTKLKNVLSGKVVDKTFN
AGVKV
>GCF_000091545.1_ASM9154v1_YP_144391.1
-VTDLRPGTKVK-M-D-GG-LWECVEY-QHQKLGRGGA--KVVAKFKNLETGATVERTFN
SGEKL
>GCF_000092025.1_ASM9202v1_NP_355493.1
-ASSVRKGNVLD-V-D-GK-LYVVLTA-QNFHPGKGTP--VTQVDMRRIVDGTKVSERWR
TTEQV
>GCF_000092565.1_ASM9256v1_NP_714838.1
--TEVKKGMVLK-V-E-GD-LYSVVKT-EFVNPGKGSA--FIRTKLKNLTRNSSIERTFK
AAEKL
>GCF_000146165.2_ASM14616v2_NP_717918.1
TAHEVRPGNVIM-F-E-GS-PWVVQKT-ETTRSGRNAA--IVKLKLKNLLLNSGTETTFK
GEDKI
>GCF_000159155.2_ASM15915v2_YP_003985860.1
TTNDIKNGSVLN-L-D-GQ-LWTVVKF-QHVKPGKGPA--FVRTTIKNVLSGKIVDKTFN
AGMK-
>GCF_000165905.1_ASM16590v1_YP_003971379.1
TTNDIKNGSVLN-L-D-GQ-LWTVTKF-QHVKPGKGPA--FVRTTIKNVLSGKIVDKTFN
AGMK-
>GCF_000174395.2_ASM17439v2_YP_006375080.1
SASDLRAGMTFV-Q-D-GK-LIKVLDA-SHHKPGKGNT--VMRMKLKDVRSGATYDTTFR
PEEKF
>GCF_000183345.1_ASM18334v1_YP_006122560.1
--NDFRAGLKIM-L-D-GE-PYAVEAS-EFVKPGKGQA--FARVKLRRLLTGTRVEKTFK
STDS-
>GCF_000185905.1_ASM18590v1_YP_004140482.1
-GNEIRPGYVIE-H-D-GG-LWVAVRT-NTVKPGKGGA--YNQVELKNLINGTKLNERFR
SAETV
>GCF_000185905.1_ASM18590v1_YP_004143742.1
-ASSLRKGNVVD-K-D-GK-LYVILFA-ENIHPGKGTP--VTQLDMRRIGDGVKVSERYR
TTEQV
>GCF_000191145.1_ASM19114v1_YP_004996158.1
STNDFKAGLKVM-L-D-GN-PCSIMEN-EYVKPGKGQA--FNRVKLRNLKTGKVLEKTFK
SGDSL
>GCF_000195715.1_ASM19571v1_NP_880680.1
TAQELRVGNVIM-V-G-KD-PLVVQKT-EYNKSGRNAA--VVKLKFKNLLTGSGSESVYK
ADEKF
>GCF_000195735.1_ASM19573v1_NP_220623.1
SANSIRTGNILV-Y-N-ND-LWVVSKTPEHTQPGKGGA--YVQVEMKNLKTGTKRNDRFS
SSDY-
>GCF_000195755.1_ASM19575v1_YP_010884.1
STTDFRKGLKIE-L-D-GT-PFEIVDF-QHFKPGKGGA--MVRTKLRNILNGRVVDNTFR
SGEKV
>GCF_000195835.2_ASM19583v2_YP_009359912.1
-TADFKNGLVLV-I-D-GQ-LWTITEF-QHVKPGKGPA--FVRTKLKNVLSGKVVDKTFN
AGVKV
>GCF_000195855.1_ASM19585v1_NP_301447.1
-TADFKNGLVLV-I-D-GQ-LWTIIGF-QHVKPGKGPA--FVRTKLKNVLSGKVVDKTYN
AGVKV
>GCF_000195955.2_ASM19595v2_NP_217050.1
-TADFKNGLVLV-I-D-GQ-LWTITEF-QHVKPGKGPA--FVRTKLKNVLSGKVVDKTFN
AGVKV
>GCF_000195995.1_ASM19599v1_NP_458773.1
--NDFRSGLKIM-L-D-GE-PYAVESS-EFVKPGKGQA--FARVKLRRLLTGTRVEKTFK
STDS-
>GCF_000196035.1_ASM19603v1_NP_464880.1
SVNDFKTGLTIE-V-D-NG-IWRVLDF-QHVKPGKGAA--FVRSKLRNLRTGAIQEKTFR
GGEKV
>GCF_000196095.1_ASM19609v1_NP_799224.1
STNEFKGGLKLM-L-D-NE-PCVILEN-EYVKPGKGQA--FNRVKIRKLLSGKVLEKTFK
SGDT-
>GCF_000196115.1_ASM19611v1_NP_864290.1
-TSDFRKGLKVQ-I-D-GE-PYLITEM-NFVKPGKGNA--MYKCKMKNLIRGTTLDRTYK
GGDSL
>GCF_000196835.1_ASM19683v1_YP_003764938.1
TTNDLKNGLVLN-L-E-GQ-LWTVTAF-QHVKPGKGGA--FVRTTLKHVLTGKVVDKTFN
AGTKV
>GCF_000203835.1_ASM20383v1_NP_625771.1
STNDLKNGLVLK-L-EGGQ-LWSVVEF-QHVKPGKGPA--FVRTKLKNVLSGKVVDKTFN
AGVKV
>GCF_000203855.3_ASM20385v3_YP_004889424.1
STADFKNGLTIE-V-D-NA-IWRIVEF-QHVKPGKGGA--FVRSKLKNLRTGAVQDKTFR
AGA--
>GCF_000215745.1_ASM21574v1_YP_004592037.1
--NDFRAGLKIM-M-D-GE-PYAVEAS-EFVKPGKGQA--FARVKLRRLLTGTRVEKTFK
STDS-
>GCF_000223375.1_ASM22337v1_YP_005794961.1
-ASSVRKGNVLE-I-D-GK-LYAVLTA-QNFHPGKGTP--VTQVDMRRISDGVKVSERWK
TTET-
>GCF_000240185.1_ASM24018v2_YP_005224692.1
--NDFRAGLKIM-L-D-GE-PYAVEAS-EFVKPGKGQA--FARVKLRRLLTGTRVEKTFK
STDS-
>GCF_000299455.1_ASM29945v1_YP_006781237.1
--NDFRAGLKIM-L-D-GE-PYAVEAS-EFVKPGKGQA--FARVKLRRLLTGTRVEKTFK
STDS-
>GCF_000317935.1_ASM31793v1_YP_006895512.1
TAQELRVGNVIM-V-G-KD-PLVVQKT-EYNKSGRNAA--VVKLKFKNLLTGSGSESVYK
ADEKF
>GCF_000318015.1_ASM31801v1_YP_006967742.1
TAQELRVGNVIM-V-G-KD-PLVVQKT-EYNKSGRNAA--VVKLKFKNLLTGSGSESVYK
ADEKF
>GCF_000006605.1_ASM660v1_WP_005294892.1
-TADFKNGLVLK-V-D-GK-LQQIVEF-QHVKPGKGPA--FVRTKLKDVVSGKTIDKTWN
AGVKV
>GCF_000006685.1_ASM668v1_WP_010229486.1
STSEFRVGLRVE-I-D-GQ-PYVILQN-DFVKPGKGQA--FNRIKVKNFLTGRVIEKTFK
SGES-
>GCF_000006685.1_ASM668v1_WP_010230363.1
--SQLSVGMFIS-T-K-DG-LYKVVSV-SKVSGSKGDT--FIKVALQAAGSDVVVERNFK
AGQE-
>GCF_000006725.1_ASM672v1_WP_004086027.1
-MNDVKNGMKIL-V-N-AE-PAVITDT-EYVKPGKGQA--FTRVKYRLIKSGRVQEVTMK
STDTL
>GCF_000007085.1_ASM708v1_WP_011025596.1
-AGDFRKGVTIE-V-D-GQ-IFTVVDF-MHVKPGKGAA--FVRTKLKNIMTGAVIERTFS
PTEKF
>GCF_000007125.1_ASM712v1_WP_002964799.1
-GNEIRPGNVIE-H-E-GG-LWVAVKT-NAVKPGKGGA--YNQVELKNLINGTKLNERFR
AAESV
>GCF_000007365.1_ASM736v1_WP_011053559.1
-SNNFRSGRKII-F-E-KE-PCLIESS-EFVKPGKGQS--FVRVKLRKLLTKQLIEKTFK
STDSL
>GCF_000007485.1_ASM748v1_WP_011096352.1
STSDIRNGVVLN-I-N-GQ-LNTVIEF-QHVKPGKGGA--FVRTKLKNILTGKVVDKTFN
AGASV
>GCF_000007605.1_ASM760v1_WP_011006510.1
--SQLSVGMFIS-T-K-DG-LYKVVAV-SKVTGNKGES--FIKASLKAADSDVIVERNFK
IG---
>GCF_000007705.1_ASM770v1_WP_011134931.1
TAQELRAGNVFM-V-G-SD-PMVVQKA-EFSKSGRNAS--VVKMKMKNLLTGAGSEAVYR
ADDKF
>GCF_000007725.1_ASM772v1_WP_011091167.1
-SNQLKIGLKII-Y-N-NE-PCIVVSN-EFIKPGKGQA--FFRVRLKNLLNKKLIDKTCK
YSDC-
>GCF_000007745.1_ASM774v1_WP_011199687.1
TTSDFKPGLKFM-Q-D-GE-PCVIVEN-EFVKPGKGQA--FTRTRIRKLISGKVLDVNFK
SGTSV
>GCF_000007945.1_ASM794v1_WP_010945263.1
STNDFKPGLKFI-Q-D-GE-PCVIVEN-EFVKPGKGQA--FTRTKIRKLISGKVLEINFK
SGTSV
>GCF_000008025.1_ASM802v1_WP_006279719.1
-ANDIRPGQVLE-H-N-GG-LFLVVGI-MHTQPGKGGA--YIQAEMKNIKTGAKHYERFR
SDAT-
>GCF_000008045.1_ASM804v1_WP_011190697.1
SANSIRTGNILV-Y-N-ND-LWVVSKTPEHTQPGKGGA--YVQVEMKNLKTGTKRNGRFS
SSDY-
>GCF_000008325.1_ASM832v1_WP_010960601.1
STSEFKNGLKVM-L-D-GD-PCTMLES-EFVKPGKGQA--FNRVKLRNLKTGRVVERTFK
SGETL
>GCF_000008345.1_ASM834v1_WP_002516794.1
STNDIKNGTVLN-L-D-GQ-LWTVIWF-QHHKPGKGNT--VVRTKLKHVLSGKVVDRTFN
SDVKI
>GCF_000008365.1_ASM836v1_WP_011265071.1
-VNNFKNGITFQ-E-E-DE-IFSVIEA-QHSKQGRGQA--SVKAKVKNLRTGAITIKSYT
GGDKV
>GCF_000008465.1_ASM846v1_WP_011235502.1
STSEFKGGLKIM-Q-D-GE-PCSIVEN-EMVKPGKGQA--FNRVKIRKLISGKVVEKTFK
SGESV
>GCF_000008885.1_ASM888v1_WP_011070091.1
SANQSKSGLKIL-L-K-NE-PCLILEN-QFVKPGKGQP--FNRIKIKKLISGKIFTKIFK
SNEKL
>GCF_000009125.1_ASM912v1_WP_028852870.1
-AQELRAGNVFM-I-G-ND-PMVVLKT-EYSRSGRNAA--VVKMKYKNLLTGAPSESVFK
ADDKM
>GCF_000009145.1_ASM914v1_WP_011111508.1
TAQELRVGNVFM-L-G-KD-PMVVLKT-EFTKSGRNSS--VVKMKYKNLLTESPGEAVYK
ADDKF
>GCF_000009365.1_ASM936v1_WP_011589720.1
STSEFKSGLKVM-L-D-GD-PCSIIEN-EFVKPGKGQA--FSRVKLRNLRNGKVWERTFK
SGDSL
>GCF_000009545.1_ASM954v1_WP_015911856.1
EASKLRAGMTFE-S-E-GK-LIRVLEA-SHHKPGKGNT--IMRMKLRDVRTGSTFDTTYR
PDEKF
>GCF_000009765.2_ASM976v2_WP_010988257.1
STNDLKNGLVLK-L-DGGQ-LWSVVEF-QHVKPGKGPA--FVRTKLKNVLSGKVVDKTFN
AGVKV
>GCF_000009845.1_ASM984v1_WP_011160650.1
-TNDFKTGQTIK-F-N-NQ-IYQILEF-LHVKPGKGAA--FVRTKLRNLRTGSVIDYTFN
AGIKV
>GCF_000009865.1_ASM986v1_WP_011275683.1
SVNDFKTGLTIS-V-D-NG-IWKVIDF-QHVKPGKGSA--FVRSKLRNLRTGAIQEKTFR
AGEKV
>GCF_000009905.1_ASM990v1_WP_011195992.1
SVNDLRNGMTIE-M-D-GT-VYQVIEF-LHVKPGKGAA--FVRTKLKNILTGATIETTFR
AGEKV
>GCF_000009945.1_ASM994v1_WP_011457700.1
STSEFRVGLRVE-I-D-GQ-PYLILQN-DFVKPGKGQA--FNRIKIKNFLTGRVIEKTFK
SGESV
>GCF_000009945.1_ASM994v1_WP_011458008.1
--SQLSVGMFIS-T-K-DG-LYKVVAV-SKVTGNKGET--FIKASLKAADSDVIVERNFK
IG---
>GCF_000009985.1_ASM998v1_WP_009868540.1
-ANLIRPGNILE-H-N-GR-QYAVLKT-QIVQPGKGGA--FITVEMRDIRTGNKTNERWR
TADT-
>GCF_000010165.1_ASM1016v1_WP_012686011.1
SVNDFRTGLTIE-V-D-GN-IFTVLEF-QHVKPGKGAA--FVRSKLRNLRSGNTTEMTFR
GGEKV
>GCF_000010185.1_ASM1018v1_WP_002838657.1
-AGDFRKGTTFE-M-D-GD-VWQIIDF-QHVKPGKGAA--FVRTKIRSVMTGSNRDMTFN
PNEK-
>GCF_000010405.1_ASM1040v1_WP_011929555.1
SINQFKNGLKLM-L-D-SN-PCSILNN-EIVKPGKGQA--FNRVKFKDLITGKTLIKTFK
SGE--
>GCF_000010425.1_ASM1042v1_WP_003808611.1
TTNDIKNGSVLN-L-D-GQ-LWTVIKF-QHVKPGKGPA--FVRTTIKNVLSGKIVDKTFN
AGMK-
>GCF_000010525.1_ASM1052v1_WP_012170921.1
-ASSLRKGNVVE-I-D-DK-LYVVLSA-ENIHPGKGTP--VTQMDMRRISDGVKISERYR
TTEQV
>GCF_000010605.1_ASM1060v1_WP_003970356.1
STNDLKNGLVLK-L-DGGQ-LWSVVEF-QHVKPGKGPA--FVRTKLKNVLSGKVVDKTFN
AGVKV
>GCF_000010625.1_ASM1062v1_WP_002762061.1
SSNDFRSGTTIE-I-D-GS-VWRVVEF-LHVKPGKGSA--FVRTKLKNVQTGNVVERTFR
AGETL
>GCF_000010665.1_ASM1066v1_WP_015861069.1
STTDFRRGLKIE-M-D-GV-PYEIVDF-LHVKPGKGGA--FIRTKLKNMINGRVVENTFR
SGEKM
>GCF_000011025.1_ASM1102v1_WP_005505932.1
STTDIKNGAVLK-I-D-GN-LWSVVEF-QHVKPGKGGA--FVRTKLRNVTSGKVVDRTFN
AGAKI
>GCF_000011305.1_ASM1130v1_WP_011075583.1
STADFKNGLVLK-V-D-GK-LQQIVEF-QHVKPGKGPA--FVRTKLKDVVTGKTVDKTWN
AGVKV
>GCF_000011465.1_ASM1146v1_WP_011131664.1
SSNDFRTGTTIE-I-D-GQ-VWRVVEF-LHVKPGKGSA--FVRTKLKSVRNGNVVEKTFR
AGESV
>GCF_000011645.1_ASM1164v1_WP_003183413.1
SVNDFRTGLTIE-V-D-GG-IWRVVDF-QHVKPGKGAA--FVRSKLRNLRTGAIQEKTFR
AGEKV
>GCF_000011685.1_ASM1168v1_WP_011251822.1
-ANLIRAGQVIE-H-D-GR-RWTVLKQ-QIITPGKGGA--FIQVEMRDLKTGNKTNERWR
TADSV
>GCF_000011905.1_ASM1190v1_WP_010936456.1
-GNELKKSCIIQ-Q-E-NG-LFQVMDI-QHVK-MKHTA--LLRLKLKDIRDGHTMEQTFQ
SDEKF
>GCF_000011905.1_ASM1190v1_WP_010936597.1
--EEVSKNKKIL-L-D-EI-PYNVDDV-DFMKPGKGSA--VYRIKFRNLMDGGILERTYH
SGDKL
>GCF_000012085.2_ASM1208v2_WP_011772169.1
--GDIEKGTFLL-F-K-GM-PHIVLER-EFSKMGRGGS--IVRLKLKNLKNKSVVKETLK
GADTV
>GCF_000012145.1_ASM1214v1_WP_011271364.1
SANSIRTGNILV-Y-N-ND-LWVVSKTPEHTQPGKGGA--YVQVEMKNLKTGTKRNERFS
SSDY-
>GCF_000012225.1_ASM1222v1_WP_011412726.1
-TNDFKTGKTIK-F-N-NQ-IYQILEF-LHVKPGKGSA--FVRTKLRNLRTGSVIDYTFN
AGIKV
>GCF_000012465.1_ASM1246v1_WP_011293986.1
SSNDFRTGTTIE-L-D-GA-VWRVIEF-LHVKPGKGSA--FVRTKLKAVVSGNVVEKTFR
AGEMV
>GCF_000012485.1_ASM1248v1_WP_041463936.1
-ISNISKGSIIR-F-K-GE-PHIMESL-VHRTPGNLRA--FYQASMRNLKSGRNVEYRFS
ATESV
>GCF_000012565.1_ASM1256v1_WP_011304423.1
--SDIRPGHILE-H-N-NA-LYLVVKV-MHTQPGKGGA--YIQAEMKNLKTGAKQYERFR
TD---
>GCF_000012605.1_ASM1260v1_WP_011371162.1
STSEFKNGLKFL-M-D-GQ-PCTIVDN-QIVQPGKGQA--FNRVKFRNLITGRVLENTFK
SGEKV
>GCF_000012645.1_ASM1264v1_WP_011375591.1
SSNDFRTGTTIE-L-D-GQ-VWRVVEF-LHVKPGKGSA--FVRTKLKSVQSGNVVEKTFR
AGESV
>GCF_000012685.1_ASM1268v1_WP_011555720.1
-TSEFRKGLKIE-I-D-GE-PFEIADF-QHVKPGKGSA--FVRTTIRSLLTGRVLQPTLK
SGEKV
>GCF_000012725.1_ASM1272v1_WP_011314903.1
-ASSIRKGNVIE-Q-D-GK-LYVVLTA-ENIHPGKGTP--VSQIEMRRISDGVKISERYK
TTDQV
>GCF_000012745.1_ASM1274v1_WP_011311369.1
-AQELRAGNVVM-I-G-KD-PMVVQKA-EFSKSGRNAS--VVKMKLKNLLTGAGMESVYR
ADDKF
>GCF_000012765.1_ASM1276v1_WP_011387389.1
SVNDLRPGTTFI-Y-D-GN-IYLVLEQ-AFSKTGRQQG--KVTVKAKNMRTGARVELTFT
GGEKV
>GCF_000012805.1_ASM1280v1_WP_002812582.1
STSEFKSGLKVM-M-D-GD-PYTIMEN-EFVKPGKGQA--FNRVKLRNLKTGRVIDRTFK
SGDSL
>GCF_000012825.1_ASM1282v1_WP_005840678.1
-AQDIKIGTAIR-M-D-GK-LYFCIDF-LHVKPGKGNT--FMRTKLKDVVNGYVLERRFN
IGEKL
>GCF_000012865.1_ASM1286v1_WP_011344766.1
STNDFRTGLTIE-L-D-GE-VYQVIEF-QHVKPGKGSP--FVRSKLRNLMTGAVIEKTFN
AGEKV
>GCF_000012885.1_ASM1288v1_WP_011342255.1
--SDLRKGTKLM-I-D-GE-PHVIVQF-DFTKPGKGQA--LYKCKLRNMITGSLFDRTYR
SGESF
>GCF_000012925.1_ASM1292v1_WP_004512008.1
-VADLKKGLKIT-L-D-GD-PYLVTAF-EFSKPGKGQA--LYRTKMRNMITGTTLDRTYR
SGETF
>GCF_000012965.1_ASM1296v1_WP_011372538.1
--GDIKKNIRLI-I-G-EV-PCKVIEF-QHVKPGKGAA--FVRMKAKSFLNGRVFEKTVH
AGDKF
>GCF_000012985.1_ASM1298v1_WP_011399132.1
STNEFKSGLKIM-L-D-GD-PCSIIEN-EFVKPGKGQA--FNRVKFRNLKSGRVGERTFK
SGDSV
>GCF_000013125.1_ASM1312v1_WP_011450660.1
-GNDIRPGQVLD-H-N-GA-LYLVVKT-MHTQPGKGGA--YIQAELKNLKTGAKYQERFR
AD---
>GCF_000013325.1_ASM1332v1_WP_011445607.1
---DIRPGNILE-Y-E-KG-IWKVAKT-QHTQPGKGGA--FMQVEMKNLIDGRKTNVRFR
SADTV
>GCF_000013345.1_ASM1334v1_WP_011437591.1
TTNDLKNGMTLD-I-D-GV-LWNVVGF-QHVKPGKGGA--FVRTTLKNVLTGKVVDRTFN
AGVKV
>GCF_000013365.1_ASM1336v1_WP_011441842.1
-ASSIRKGNVLE-Q-D-GK-LYVVLSA-ENIHPGKGTP--VSQIEMRRISDGVKISERYK
TTDQV
>GCF_000013405.1_ASM1340v1_WP_011416782.1
SASDLRKNLRIK-L-E-GD-PYIITEF-NFVKPGKGQA--LYRCKLKNMITGNQFERTFR
SVDN-
>GCF_000013605.1_ASM1360v1_WP_011464532.1
TAQEIRVGNVIM-Y-G-KD-PMVVLRT-EYSRGGRNSS--TVRMKLKSLIANFNTEVVYK
ADDKL
>GCF_000013645.1_ASM1364v1_WP_011489376.1
TAQELRTGNVVM-I-G-AD-AMVVQKA-EYNKSGRNSA--VVKMKFKNLLTGAGMESVYK
ADDKF
>GCF_000013765.1_ASM1376v1_WP_011496431.1
TAHEIRPGNVIM-L-D-GS-PWVVQKT-ETTRSGRNAA--IVKLKLKHVLLDSGTEQTFK
GEDKM
>GCF_000013885.1_ASM1388v1_WP_011510771.1
-ASSIRKGNVIE-Q-D-GK-LYVVLTA-ENIHPGKGTP--VSQIEMRRISDGVKISERYK
TTDQV
>GCF_000014145.1_ASM1414v1_WP_011584917.1
--NDLSRGSFIR-Y-N-GE-LLTITEI-EHRTPGNLRA--FYQAKMKNVKSGKSAEARFR
ADED-
>GCF_000014145.1_ASM1414v1_WP_011585867.1
TTSDISKGCFFK-Q-D-GE-LLTVLSY-DHITPGKGNA--IYSTKCRNVKTGKQSEVRFR
SGEKV
>GCF_000014185.1_ASM1418v1_WP_011564437.1
STNQFRNGSAIR-V-D-GK-RFTILSF-QHVKPGKGHA--FVRTRLRNMDTGAVIERTFR
AGEKV
>GCF_000014225.1_ASM1422v1_WP_006992639.1
STNEFKGGVKIM-L-D-GE-PCNILEN-EYVKPGKGQA--FNRVKLKKLISGKTLEKTFK
SGESF
>GCF_000014285.2_ASM1428v2_WP_011631792.1
-ANLIRAGQVIE-H-D-GR-RWTVLKQ-QIITPGKGGA--FIQVEMRDLKTGNKTNERWR
TADTV
>GCF_000014385.1_ASM1438v1_WP_011677652.1
-TSNFKNGLTIE-Y-N-KA-IWRILSF-QHVKPGKGGA--FVRSKLKNLRTGAVNEITFR
AGEH-
>GCF_000014425.1_ASM1442v1_WP_003646761.1
-AIELKKGMIFN-Q-D-GK-LIEVLKS-NHHKPGKGNT--VMQMDLRDVMSGAVVHKTMR
PSEKV
>GCF_000014425.1_ASM1442v1_WP_003647540.1
SVNEFKNGLTIE-Y-N-ND-LWRIVEF-QHVKPGKGSA--FVRSKLKSLRTGAVQEYTFR
STAKV
>GCF_000014445.1_ASM1444v1_WP_002815385.1
-MNDLKTGLTIE-Y-S-NS-IWRVLDF-QHVKPGKGGA--FVRSKLKNLRTGAVNEVTFR
PGDKF
>GCF_000014465.1_ASM1446v1_WP_011667704.1
STADFKNGLTIE-V-D-NA-IWRIIEF-QHVKPGKGGA--FVRSKLKNLRTGAVQEKTFR
AGAK-
>GCF_000014505.1_ASM1450v1_WP_002833542.1
STSDFKNGLTIE-F-D-DN-IWRIVEF-QHVKPGKGSA--FVRTKLKNLRNGAVQEKTFR
AGEKM
>GCF_000014505.1_ASM1450v1_WP_002834362.1
-AINLKAGMTFI-K-D-GK-LIKVVET-NHHKPGKGNT--VMQMKLYDVRAGSTVQTTMR
PTEKV
>GCF_000014565.1_ASM1456v1_WP_009480417.1
STSDFKNGLVLQ-I-E-GQ-LWTIIEF-QHVKPGKGPA--FVRTKLKNVLSGKVVDKTFN
AGVKV
>GCF_000014705.1_ASM1470v1_WP_011637369.1
TAHEIRPGNVIM-L-D-GS-PWVVQKT-ETTRSGRNAA--IVKLKLKNVLLDSGTEQTFK
GEDKL
>GCF_000014725.1_ASM1472v1_WP_011639985.1
SVNDFKTGVTIE-L-E-GQ-AFQVVEF-MHVKPGKGSA--FVRAKLKNVKTGGTVEKTFR
GGEKV
>GCF_000014765.1_ASM1476v1_WP_011634371.1
TAQELRVGNVFM-L-G-RD-PMVVLKT-EFTKSGRNSS--VVKMKYKNLLTESPGEAVYK
ADDKF
>GCF_000014785.1_ASM1478v1_WP_011628433.1
STNEFKGGLKIM-L-D-GD-PYTIVEN-EFVKPGKGQA--FNRVKVRNLKTGKVIDRTFK
SGESV
>GCF_000014825.1_ASM1482v1_WP_011664344.1
-ASSIRKGNVIE-Q-D-GK-LYVVLTA-ENIHPGKGTP--VSQIEMRRISDGVKISERYK
TTDQV
>GCF_000014885.1_ASM1488v1_WP_020912710.1
TAHEVRPGNVIM-L-D-GN-PWVVLKT-ETSRSGRNAA--VVKLKLKNVLLDSTTETSFK
GEDKL
>GCF_000014925.1_ASM1492v1_WP_011774957.1
TTNDIKNGTVLK-L-E-GQ-LWNIIEF-QHVKPGKGGA--FVRTKMRNVMSGKVVDKTFN
AGLK-
>GCF_000015045.1_ASM1504v1_WP_011735652.1
TAADLKKGLKII-I-E-GD-PYIIIAF-DFTKPGKGQA--LYRTKMRNMINGTILDRTYR
SGETF
>GCF_000015045.1_ASM1504v1_WP_011737113.1
STSDFKKGLVIQ-L-D-GA-PCLIVDV-TVQSPTARGANTMVKTKYRNLITSQVLEKTFR
SGDKV
>GCF_000015125.1_ASM1512v1_WP_011744144.1
-ISNVSKGSIIR-F-K-GE-PHIIESL-IHRTPGNLRA--FYQANMKNLKTGRNVEFRFS
ASESV
>GCF_000015245.1_ASM1524v1_WP_011759813.1
TAHEIRPGNVIM-F-N-DS-PWVVQKT-ETTRSGRNAA--IVKMKLKNLLIDSSTETTFK
GEDKM
>GCF_000015285.1_ASM1528v1_WP_011771521.1
-TSEFKGGLKFM-L-D-NE-PCAIIEN-EFVKPGKGQA--FSRVKLRKLLSGKVIEKTFK
SGETV
>GCF_000015345.1_ASM1534v1_WP_012031610.1
STNEFRGGLKIM-L-D-GD-PYTIVEN-EFVKPGKGQA--FNRTKVRNLKTGRVLERTFK
SGESV
>GCF_000015445.1_ASM1544v1_WP_005765956.1
-GNEIRPGNVIE-H-Q-GS-LWVAVKC-NAVKPGKGGA--FNQVELKNVIDGTKLNERFR
AAETV
>GCF_000015565.1_ASM1556v1_WP_011810955.1
-AQEIRAGNVIM-H-G-KD-PMVVLKT-EYARGGRGAA--TVRMKLKSLIANFGTEIVLR
ADDKI
>GCF_000015585.1_ASM1558v1_WP_011814765.1
STNEFKGGLKIM-L-D-GD-PFTIVEN-EFVKPGKGQA--FNRVKLRNLKTNRVVEKTFK
SGESV
>GCF_000015665.1_ASM1566v1_WP_011819351.1
SSNDFRTGTTIE-I-D-GQ-VWRVVEF-LHVKPGKGSA--FVRTKLKSVRNGNVVEKTFR
AGESV
>GCF_000016065.1_ASM1606v1_WP_011865713.1
TAHEIRPGNVIM-L-D-GS-PWVVQKT-ETTRSGRNAA--IVKMKLKNLLQESSTETTFK
GEDKM
>GCF_000016085.1_ASM1608v1_WP_011890834.1
-ISNVSKGAIIR-F-K-GE-PHIVESL-VHRTPGNLRA--FYQANMRNLKSGRNVEYRFS
ATESV
>GCF_000016165.1_ASM1616v1_WP_011877413.1
STSDFRTGLTVE-I-D-ND-VYQIIEF-QHVKPGKGAA--FVRTKMRNMRTGAVIERTFN
PNEKL
>GCF_000016185.1_ASM1618v1_WP_012567011.1
-ANTMRKGHILE-D-G-GK-LYVITAA-NIVQPGKGGA--FIQLEMKDVRTGTKTSMRFR
TQETV
>GCF_000016285.1_ASM1628v1_WP_012654285.1
-ASSVRKGNVLE-V-D-GK-LYVVLTA-QNFHPGKGTP--VTQIDMRRIVDGVKVSERWR
TTEQV
>GCF_000016345.1_ASM1634v1_WP_011902258.1
TAQELRVGNVVM-I-G-TD-AMVVLKA-EYSRSGRNSS--VVKMKFKNLLTGAPNEGVFK
ADDKF
>GCF_000016405.1_ASM1640v1_WP_011909363.1
-ASSLRKGNVVD-I-D-GR-LYVVLTA-QNFHPGKGTP--VTQVDMRRISDGTKVSERWK
TTEQV
>GCF_000016425.1_ASM1642v1_WP_011905742.1
TTNDLKNGMVLN-L-D-GE-LWAVVEF-QHVKPGKGGA--FVRTTLKNVLSGKVVDKTFN
AGTKV
>GCF_000016545.1_ASM1654v1_WP_011916839.1
-AGDFRRGLTIE-Y-D-GQ-IFQVIEF-LHVKPGKGAA--FVRTKLKNIKTGAVIEKTFR
PDER-
>GCF_000016645.1_ASM1664v1_WP_012024960.1
STSDIRNGLCIK-F-N-HD-IYKIIEF-LHVKPGKGPA--FVRTKLKSLTSGKVLDNTFS
AGHKI
>GCF_000016745.1_ASM1674v1_WP_011939036.1
-VADLRKGLKIT-L-D-GD-PYIVIAF-DFAKPGKGQA--LYRTKMRNMINGTILDRTYR
SGETF
>GCF_000016765.1_ASM1676v1_WP_012049180.1
---DIRPGNIIE-Y-E-GG-IWRAVKI-QHTQPGKGGA--YMQVEMKNLIDGRKNNVRFR
SAETV
>GCF_000016825.1_ASM1682v1_WP_003664757.1
-TIDLKKGMVFE-R-D-GK-LLKVLQI-NHHKPGKGNT--LMQMDIQDLRSGSIVHTTMR
PSEKV
>GCF_000016985.1_ASM1698v1_WP_012063618.1
SAGDFRKGVTFV-M-D-GH-PYVVIDF-QHVKPGKGAA--FVRTKYKNLKTGSTREEAFN
PSDKF
>GCF_000017005.1_ASM1700v1_WP_009754238.1
EASKLKAGMTFETA-D-GK-LIRVLEA-SHHKPGKGNT--IMRMKLRDVRTGSTFDTSYR
PEEKF
>GCF_000017245.1_ASM1724v1_WP_012073827.1
TTTDFKPGLKFM-Q-D-GE-PCVIIEN-EFVKPGKGQA--FTRTRIRKLISGKVLDVNFK
SGTSV
>GCF_000017265.1_ASM1726v1_WP_012523218.1
SASSLRKGNVVD-L-D-GK-LYVVLSA-QNIHPGKGTP--VTQLDMRRISDGVKVSERYR
TTETV
>GCF_000017305.1_ASM1730v1_WP_041292215.1
STNDLKNGTVLN-L-D-GN-LWSVVEF-QHVKPGKGGA--FVRTKLKNVLSGKVVDRTFN
AGSKV
>GCF_000017405.1_ASM1740v1_WP_010661385.1
-GNEIRPGNVIE-H-A-GG-LWVAVKT-NAVKPGKGGA--YNQVELKNLINGTKLNERFR
AAETV
>GCF_000017565.1_ASM1756v1_WP_012111020.1
-GNEIRPGNVIE-H-E-GG-LWAAVKV-QHVKPGKGGA--FAQVELKNLVDGRKLNERFR
SAETV
>GCF_000017645.1_ASM1764v1_WP_012114551.1
-ASSLRKGNVVD-I-D-DK-LYVVLTA-ENIHPGKGTP--VTQLDMRRISDGVKISERYR
TTEQV
>GCF_000017685.1_ASM1768v1_WP_012476671.1
--TEVKKGMILK-I-D-NE-LYSVVKT-EFVNPGKGSA--FIRTKLKNIVRDSSIERTFK
AAEKL
>GCF_000017705.1_ASM1770v1_WP_005425036.1
STNEFKGGLKLM-L-D-NE-PCVILEN-EYVKPGKGQA--FNRVKIRKLLSGKVLEKTFK
SGDT-
>GCF_000017805.1_ASM1780v1_WP_012120039.1
TTSDLRTNMIIR-H-N-GQ-LHRVMEF-YHHAPGNWRA--MVIMKLKNIETGKTIEERVR
AGS--
>GCF_000017865.1_ASM1786v1_WP_012003542.1
-VGDLKKGMVIM-V-N-GE-PHRVVDV-SKHHMAMGRG--IIRTKLKSVVTGFVKDVNFS
SGERV
>GCF_000018025.1_ASM1802v1_WP_012142683.1
TAHEIRPGNVIM-L-N-GS-PWVVQKT-ETTRSGRNAA--IVKMKLKNVLLDSTTETTFK
GEDKM
>GCF_000018105.1_ASM1810v1_WP_010475096.1
SSNDFRTGVSIE-L-D-GS-VWRVVEF-LHVKPGKGSA--FVRTKLKNVQSGSVVERTFR
AGETV
>GCF_000018205.1_ASM1820v1_WP_012149295.1
SANSIRTGNILV-C-N-ND-LWVVSKTPEHTQPGKGGA--YVQVEMKNLKTGIKRNDRFS
SSDY-
>GCF_000018285.1_ASM1828v1_WP_012155285.1
TAHELRPGNVIM-L-D-GS-PWVVQKT-ETTRSGRNAA--IVKLKLKHVLQDSSTESTFK
GEDKM
>GCF_000018405.1_ASM1840v1_WP_012175774.1
-AGELRKGLKVE-I-D-GD-PYVIMEF-EFVKPGKGQA--LYKCKLKNMLTGSQYDHTYR
SGDKV
>GCF_000018685.1_ASM1868v1_WP_012200543.1
SAGDFRNGLTLE-I-D-NA-VYQVIEF-QHVKPGKGAA--FVRTKLRDIKNGGLTERTFR
PQEK-
>GCF_000018785.1_ASM1878v1_WP_012242822.1
STSDFKTGLTIE-V-D-GQ-IYVILDF-LHSKTARSGA--LINTRLRNLRTKNIQEITFK
SGDKV
>GCF_000018885.1_ASM1888v1_WP_041685476.1
TTNDIKNGTVLN-L-D-GQ-LWNVIEF-QHVKPGKGGA--FVRTKIRNVLSGKVVDKTFN
AGLK-
>GCF_000019225.1_ASM1922v1_WP_012487751.1
-AQECRAGNVVM-I-D-GS-PWVVQKA-EYNKSGRNAA--VVKMKLKNLLSGINTETVYK
ADDKF
>GCF_000019345.1_ASM1934v1_WP_006688853.1
-AKDLRAGHTFL-Y-K-GN-IYQVIEN-SFNKTAMREG--IVKCKVKNLRTGAITIEVLT
G----
>GCF_000019405.1_ASM1940v1_WP_011609443.1
TTSDFKPGLKFM-Q-D-GE-PCVIIEN-EFVKPGKGQA--FTRTRIRKLISGKVLDVNFK
SGTSV
>GCF_000019585.2_ASM1958v2_WP_002802373.1
-MNDVKNGMKIL-V-N-NE-PAVITET-EYVKPGKGQA--FTRMKYRFIKSGRVVEMTMK
ATDDV
>GCF_000019665.1_ASM1966v1_WP_012463001.1
-ASDVGKGQAIR-H-N-GA-ICLVLET-MHRTPGNLRA--FVQMVLRNLKTGKSFVERFG
SQDKV
>GCF_000019685.1_ASM1968v1_WP_012537980.1
--GDIDKGSFLL-F-K-GM-PHIVLER-EFSKMGRGGS--IVRLKLKNLKNKSVIKETLK
GSDTV
>GCF_000019725.1_ASM1972v1_WP_012319691.1
-ASTLRKGNVVE-K-D-GK-LYVILFA-ENIHPGKGTP--VTQLDMRRITDGVKVSERYR
TTEQV
>GCF_000019845.1_ASM1984v1_WP_012386125.1
-GNQITPGTVIE-H-D-GG-LWAAVKS-TTVKPGKGGA--FNQVELKNLIDGRKLNERFR
ADATV
>GCF_000019845.1_ASM1984v1_WP_012386133.1
-ASSIRKGNIIE-KED-GQ-LYVVLTA-ESFHPGKGTP--TTQIDMRRLSDGVKTSDRYK
TTEQV
>GCF_000019945.1_ASM1994v1_WP_012455063.1
-ASTLRKGNVVD-K-D-GK-LYVILTA-ENIHPGKGTP--VTQLDMRRITDGVKISERYR
TTEQV
>GCF_000019965.1_ASM1996v1_WP_012375392.1
-ANDIRKGQVIK-Y-N-GE-PHLVMET-QHRTPGNLRA--FVQVKMRNLRYGKALDQRFA
STDT-
>GCF_000020005.1_ASM2000v1_WP_012448158.1
-SNDFKNGMTIE-V-D-GE-VYSIVEF-QHVKPGKGAA--FVRTKLRHMKSGNVSEKTFR
AGEKV
>GCF_000020025.1_ASM2002v1_WP_012407245.1
SSNDFRPGVSIV-L-D-GS-VWRVLEF-LHVKPGKGSA--FVRTKLKNVQSGSVMEKTFR
AGETV
>GCF_000020045.1_ASM2004v1_WP_012400257.1
-AQELRTGNVVM-I-G-ND-AMVVQKA-EYNKSGRNAA--VVKMKFKNLLTGAGMETVYK
ADDKF
>GCF_000020065.1_ASM2006v1_WP_012498135.1
-VNDLKSGVTFQ-L-E-GA-IYVVLEA-SHSKQGRGQA--NVKVKVKDLRTGSTTIRSFT
GGEKV
>GCF_000020145.1_ASM2014v1_WP_012414903.1
STTDFKEGLIFE-NEN-GE-IVEIVDY-QHHRKSQARA--VVRVKLRKLGSGSYVETSYR
PEDKF
>GCF_000020165.1_ASM2016v1_WP_003372195.1
SAGDLRKGVTFE-F-D-GQ-VFTVTDF-LHVKPGKGAA--FVRTKLRNVISGGVVDRTFN
PTEKL
>GCF_000020225.1_ASM2022v1_WP_012419922.1
---NLRKGHAVN-Y-N-ND-VCVVVSM-EHKCPPRMAS--YVQMSIRSISTKKVYNLRLT
SNES-
>GCF_000020305.1_ASM2030v1_WP_010264096.1
--SDIRPGQILD-H-N-GS-LYLVVKT-MHTQPGKGGA--YIQAELKNLKTGAKYQERFR
SD---
>GCF_000020365.1_ASM2036v1_WP_015903775.1
-ASDLRKGLKFE-I-D-GD-PFVIVDF-QFKKPGKGQA--LYKCKLRNMISGAQFERTFR
SGDKF
>GCF_000020385.1_ASM2038v1_WP_012468766.1
TTSDFKKGLVIQ-L-E-GA-PCLLLDV-TIQSPSARGANTMVKTRYRNLLTGQVLDRTFR
SGDKV
>GCF_000020385.1_ASM2038v1_WP_012469968.1
-VADLKKGTKLI-L-D-GD-PYVVTAF-DFVKPGKGQA--LYKCKMKNMISGSTLDRTYR
SGESF
>GCF_000020465.1_ASM2046v1_WP_012465180.1
-ISNVSKGSIIR-F-K-GE-PHIIESL-VHRTPGNLRA--FYQANMKNLKTGRNVEYRFS
ASESV
>GCF_000020485.1_ASM2048v1_WP_012635560.1
STNDFHNGLTIE-L-D-GT-VYQVVKF-QHSKTGRGGA--FVRTKLRNIEDGGIIEKTFR
AGEKV
>GCF_000020505.1_ASM2050v1_WP_012503104.1
-ISNVSKGAIIR-W-K-GE-PHSIESL-VHRTPGNLRA--FYQASMKNLKTGRNVEYRFS
ATEQV
>GCF_000020545.1_ASM2054v1_WP_041471442.1
-ISNVSKGSIIR-F-R-GE-PHRIESL-IHRTPGNLRA--FYQAGMKNLKTGRNVEYRFS
ASDAV
>GCF_000020645.1_ASM2064v1_WP_012509306.1
-ISNVSKGAIIR-F-K-GE-PHSIESL-MHRTPGNLRA--FYQANMRNLKSGRNVEYRFS
ATESV
>GCF_000020725.1_ASM2072v1_WP_012528852.1
TTNDFKKGLVIQ-L-D-GA-PCVLVDV-SFQSPSARGANTMVKTKYRNLITSQVLEKTFR
SGDKV
>GCF_000020725.1_ASM2072v1_WP_012530489.1
TAADLKKGLKIA-I-N-DE-PYIITHF-DFAKPGKGQA--LYRTKMKNMITGSTMDRTYR
SGETF
>GCF_000021025.1_ASM2102v1_WP_012696195.1
-AQELRSGNVFM-L-D-GQ-PMVVQKT-EYNKSGRNAA--VVKMKMKNLLTGSASEAVYK
ADEKF
>GCF_000021345.1_ASM2134v1_WP_003589676.1
-ASSVRKGNVLD-V-D-GK-LYVVLTA-QNFHPGKGTP--VTQVDMRRIVDGVKVSERWR
TTEQV
>GCF_000021385.1_ASM2138v1_WP_012611523.1
STTDFRKGLKIE-I-D-GT-PFEIVEF-QHFKPGKGGA--MVRTKLRNLLNDRMVDNTFR
SGEKV
>GCF_000021485.1_ASM2148v1_WP_012536394.1
-AFDIRPGNILE-Y-E-KG-LWRVLKT-DFVKPGKGGA--FVQVEMKNIETGTKSNTRFR
SGEA-
>GCF_000021545.1_ASM2154v1_WP_012673980.1
--NRIARDQFIL-V-D-NQ-PYKVVSY-EHVKPGKGQA--FVRVRAKNMRTGNVTEFTFK
SSDS-
>GCF_000021685.1_ASM2168v1_WP_015922641.1
-TGDLRKGLTLL-I-D-GE-LVRVLDY-QHVKMGRGSA--FVRLTLKNLRTGATTTTTVQ
AGTR-
>GCF_000021725.1_ASM2172v1_WP_015902142.1
SMSDLKKYLNIE-L-D-GI-PYKIVDY-HHVKPGKGAA--FVRTKLKNLIDGRVIEKTFH
AGDK-
>GCF_000021745.1_ASM2174v1_WP_012589499.1
-ASSIRKGNIIE-RDD-GQ-LYVVLTA-ESFHPGKGTP--TTQIDMRRLSDGVKTTDRYK
TTEQV
>GCF_000021745.1_ASM2174v1_WP_012592661.1
-GNQITPGAVVS-H-D-GG-LWVAVKT-NSVKPGKGGA--FNQVELKNLIDGRKLNERFR
ADETV
>GCF_000021865.1_ASM2186v1_WP_013068380.1
-ASSLRKGNVVD-M-D-GV-LYIVLTA-ENIHPGKGNS--VTQVEMRRISDGVKVSERWR
TVDSV
>GCF_000021885.1_ASM2188v1_WP_005713863.1
STNDFKPGLKFI-Q-D-GE-PCVIVEN-EFVKPGKGQA--FTRTKIRKLISGKVLEINFK
SGSTV
>GCF_000021925.1_ASM2192v1_WP_015944633.1
SSNEFKTGLTIE-V-D-ND-VYTIIEF-QHVKPGKGAA--FVRTKLKNVKTGGIIERKFN
AGEKV
>GCF_000021945.1_ASM2194v1_WP_012616332.1
TTSDLRNGIVIR-Y-N-ND-LYQVVEF-QHVAPGNWRA--FVRMKLKSLTTGKVIEDRVR
AGA--
>GCF_000021985.1_ASM2198v1_WP_012637801.1
STSEFKSGLKIL-M-D-GD-PYAIIEN-EFVKPGKGQA--FNRVKVRNLKTGRVLEKTFK
SGDSV
>GCF_000022025.1_ASM2202v1_WP_015937199.1
TTNDIKNGTVLK-L-E-GQ-LWNIIEF-QHVKPGKGGA--FVRTKMRNVMSGKVVDKTFN
AGLK-
>GCF_000022085.1_ASM2208v1_WP_015928564.1
-ASSLRKGNVVE-K-D-GR-LYVILSA-ENIHPGKGTP--VTQLDMRRITDGVKVSERYR
TTEQV
>GCF_000022145.1_ASM2214v1_WP_012524751.1
-TSAFRRGLKIE-I-D-RE-PWEIIEF-QHVKPGKGSA--FVRTRIKNLMTGRTIEKTFK
SGDVV
>GCF_000022265.1_ASM2226v1_WP_012647860.1
-VADLRKGLKIT-L-D-GD-PYIVIAF-DFAKPGKGQA--LYRTKMRNMINGTILDRTYR
SGETF
>GCF_000022325.1_ASM2232v1_WP_013402574.1
-AGDFRRGLTIE-Y-D-GQ-IFQVIEF-LHVKPGKGAA--FVRTKLKNIKTGAVIEKTFR
PDER-
>GCF_000022525.1_ASM2252v1_WP_015816079.1
--NDIRVGNVLE-Y-R-NA-LYQVLKR-EHVKPGKGGA--FVNVEMKSIDGASKVNHRFR
SDEVV
>GCF_000022565.1_ASM2256v1_WP_015897933.1
-ATQMRPGMIIK-H-N-GE-LHAVFSV-EHRTPGNLRA--FIQAKLRNLRSGAMFEHRFR
SPD--
>GCF_000022725.1_ASM2272v1_WP_015856958.1
-GNEIRPGNVIE-H-Q-GS-LWVAVKC-NAVKPGKGGA--FNQVEMKNLIDGTKLNERFR
AAETV
>GCF_000022905.1_ASM2290v1_WP_010190126.1
-TTDFKNGLVLK-I-D-NK-LQQIVEF-QHVKPGKGPA--FVRTKLKDVVSGKVTDKTFN
AGVKV
>GCF_000023025.1_ASM2302v1_WP_015818878.1
STNEFKSGLKVM-L-D-GD-PCSIVEN-EFVKPGKGQA--FNRVKMKNLKSGRVWERTFK
SGESL
>GCF_000023065.1_ASM2306v1_WP_015880184.1
-AQEIRVGNVIM-I-G-KD-PMVVLKT-EFNKSGRNSA--VVKMKMKNLLSGAGAETVFK
ADDKL
>GCF_000023105.1_ASM2310v1_WP_015882526.1
STNDLKNGLVLD-L-D-GQ-LWTVVEF-QHVKPGKGPA--FVRTKLKHVLSGKTVDKTFN
AGIKV
>GCF_000023125.1_ASM2312v1_WP_015813596.1
-TADLRNGLVIH-F-N-HD-LFQVIEF-QHVKPGKGNA--FVRTKLKSLTSGKVLDNTFS
SG---
>GCF_000023145.1_ASM2314v1_WP_012731637.1
-TADFKNGLVLK-L-D-NK-LQQIVEF-QHVKPGKGPA--FVRTKLKDVVSGKVVDKTFN
AGVKV
>GCF_000023245.1_ASM2324v1_WP_015803955.1
TTNDLKNGLVLN-L-D-GQ-LWTVTAF-QHVKPGKGGA--FVRTTLKHVLTGKVVDKTFN
AGTKV
>GCF_000023265.1_ASM2326v1_WP_015799108.1
STNDLKNGMTLD-L-G-SDGLFTVVEF-QHVKPGKGGA--FVRTKLKNLRTGAVIDRTYR
ADER-
>GCF_000023325.1_ASM2332v1_WP_015869435.1
-VGDIRKGMALI-I-D-ND-IYIVLDV-NKHFTARGSG--IIRTKMKNIRTGYVREFKFN
SGEKV
>GCF_000023465.1_ASM2346v1_WP_013071792.1
-TSDIRNGLCIR-Y-N-HD-IFKIIEF-LHVKPGKGPA--FVRTKLKSVTTGKVIDNTFS
AGHKI
>GCF_000023605.1_ASM2360v1_WP_015841891.1
SSNDFRSGLKIM-F-E-GE-PYAIESS-EFVKPGKGQA--FARVKMRRLLTGSRVEKTFK
STDS-
>GCF_000023705.1_ASM2370v1_WP_015832369.1
TAQELRAGNVIM-V-D-NV-PLVVVKA-EYNKSGRSTA--VVKMKFKNLLTEAPSESIYG
AGDKF
>GCF_000023745.1_ASM2374v1_WP_013442094.1
TAQELRVGNVFM-V-G-ND-PMVVLKA-EYSKSGRNSS--VVKMKFKNLLTESPSEAVYK
ADDKF
>GCF_000023785.1_ASM2378v1_WP_012777891.1
TAANIRKGNVIEHT-D-GQ-LYVVLKA-ESFRPGKGTP--TTTIDMRRISDGIKVSNTFK
TQDKL
>GCF_000023825.1_ASM2382v1_WP_015810074.1
KASDIKNGNILR-F-N-GE-LVQVEEF-LHRTPGNLRA--FYQARMRNVKTGKLVEYRFR
VDEEV
>GCF_000023845.1_ASM2384v1_WP_012802927.1
STADFKNGICIE-Y-N-GK-LWTIAEF-QHVKPGKGGA--FVRTKLRDVRSGRVVEYTFN
SGTKF
>GCF_000023865.1_ASM2386v1_WP_015785901.1
TTNDLKNGMVLV-L-D-GE-LWSVVSF-QHVKPGKGGA--FVRTTLKHVTSGKVVDRTFN
AGTKV
>GCF_000023885.1_ASM2388v1_WP_083762217.1
STTDFKTGMCIL-Y-K-NK-KCTVIEY-QHVKPGKGPA--FVRMKVRDLSTGRVLTDTVR
PETKF
>GCF_000023925.1_ASM2392v1_WP_041291340.1
TTNDLKNGMVLK-L-E-GQ-LWQVQEF-QHVKPGKGPA--FVRTKIKNVLSGKTVDKTFN
AGTKV
>GCF_000024025.1_ASM2402v1_WP_012786604.1
STNELKNGMVLK-I-D-NQ-LWSVVEF-QHVKPGKGPA--FVRTKLKAVLSGKVVDRTFN
AGIKV
>GCF_000024105.1_ASM2410v1_WP_015777965.1
SANDLRKGVTFV-Y-D-ND-VYQIVDF-QHVKPGKGAA--FVRAKIRSVMNGGAKDVTFN
PNEKF
>GCF_000024125.1_ASM2412v1_WP_015755000.1
-TSDIRKGLCIR-H-N-ND-IYKIVEF-LHVKPGKGPA--FVRTKLKSITTGKVIDNTFS
AGHKI
>GCF_000024205.1_ASM2420v1_WP_015758166.1
STNDFRTGLTIE-I-D-ND-IYQVVDF-QHVKPGKGAA--FVRSKLRNMRTGAVVDKTFN
AGEKL
>GCF_000024225.1_ASM2422v1_WP_012808557.1
STADFKNGLGLK-I-N-DK-YYTIVEF-QHVKPGKGGA--FVRYKIRDLRSGRVIDQTCN
AGTKF
>GCF_000024265.1_ASM2426v1_WP_009306665.1
STADFKNGMCIE-F-N-GK-LCTIVEF-QHVKPGKGSA--FVRTKLRDIKTGRIIDNTFN
AGVKV
>GCF_000024285.1_ASM2428v1_WP_012811098.1
SSNDFRNGTTIE-Y-D-GS-VWRVIEF-MHVKPGKGSA--FVRTKLKNVKTGAIRETTFR
AGEKV
>GCF_000024325.1_ASM2432v1_WP_015751736.1
STKDIKTGLKIE-L-E-GE-PFEILEF-LHVKPGKGGA--FVRTKLRNILTGAVKDHTFR
SGEKF
>GCF_000024345.1_ASM2434v1_WP_012921937.1
TTNDLKNGMVLN-L-D-GQ-LWSVVWF-QHHKPGKGGA--VVRTKLKNVLSGKVVDKTFN
ADVKV
>GCF_000024365.1_ASM2436v1_WP_015749396.1
STSDFKNGLVLN-L-E-GQ-LWTITEF-QHVKPGKGPA--FVRTTLKNVLSGKVVDKTFN
AGVKV
>GCF_000024385.1_ASM2438v1_WP_012853269.1
TTNDLKNGMTLN-L-D-GQ-LWTVLEF-QHVKPGKGGA--FVRTKLKNVLSGKVVDKTFN
AGVKV
>GCF_000024425.1_ASM2442v1_WP_013013806.1
SVTDLRNGTKVK-M-D-GA-LWQCIEY-QHQKIGRGGA--KVVAKFRNLETGATVERSFN
SGEKL
>GCF_000024505.1_ASM2450v1_WP_012880818.1
--SDIRPGQVLD-H-N-GS-LYLVVKT-MHTQPGKGGA--YIQAELKNLKTGAKYQERFR
SD---
>GCF_000024545.1_ASM2454v1_WP_013018387.1
TTNDLKNGMVLS-L-D-GV-LWTVVKF-QHVKPGKGGA--FVRTTLKNVLSGKVVDKTFN
AGTKV
>GCF_000024605.1_ASM2460v1_WP_015738689.1
STNDFRTGLTIE-L-D-GE-VYQVIEF-LHVKPGKGAP--FVRTKLRNLRTGAVIERTFN
AGEKV
>GCF_000024725.1_ASM2472v1_WP_013031661.1
STNEFKSGLKVM-M-D-GD-PCSIVEN-EFVKPGKGQA--FNRVKLRNLKTGRVIDRTFK
SGETL
>GCF_000024765.1_ASM2476v1_WP_012823455.1
TAQEFRAGNVIM-V-G-KD-PMVILKA-EFNKSGRNSA--VVKMKMKNLLTGSSTESVFK
ADDKF
>GCF_000024845.1_ASM2484v1_WP_012843183.1
-TSDFRNGLVLV-W-K-GD-LWQIVEF-LHVKPGKGGA--FVRTKLKNVRTGQVVDNTFR
AGERV
>GCF_000024865.1_ASM2486v1_WP_012889555.1
TTNDLKNGLVLK-L-DGGE-LWTVVEF-QHVKPGKGGA--FVRTKLKNVMSGKVVDKTFN
AGVKV
>GCF_000024885.1_ASM2488v1_WP_012856424.1
SMGDLKKGLKIE-I-N-GT-PYKIVEY-QHVKPGKGAA--FVRCKIKSFMDGKVIEKTFH
AGDK-
>GCF_000024925.1_ASM2492v1_WP_012866787.1
TTNDIKNGTVLK-L-D-GQ-LWTVIDF-QHVKPGKGGA--FVRTKMKNVTSGKTVDKTFN
AGLK-
>GCF_000025065.1_ASM2506v1_WP_012886311.1
--NDFRSGLKIM-F-E-GE-PYAIESS-EFVKPGKGQA--FARVKMRRLLTGSRVEKTFK
STDS-
>GCF_000025085.1_ASM2508v1_WP_002459030.1
SVNDFKTGLTIS-V-D-NA-IWKVIDF-QHVKPGKGSA--FVRSKLRNLRTGAIQEKTFR
AGEKV
>GCF_000025205.1_ASM2520v1_WP_012914265.1
TTNDIKNGSVLN-L-D-GQ-LWTVVKF-QHVKPGKGPA--FVRTTIKNVLSGKIVDKTFN
AGMK-
>GCF_000025265.1_ASM2526v1_WP_012934542.1
STNQLKNGNHIE-V-D-GT-IFKVVEF-QHVKPGKGPA--FVRTKLRRTTDGNVIDKTFR
AGEKF
>GCF_000025305.1_ASM2530v1_WP_012938276.1
STNDFKTGVTVE-I-D-GD-AWQVVEF-QHVKPGKGAA--FVRAKMRNLCTGAVVERTFN
AAER-
>GCF_000025345.1_ASM2534v1_WP_012949184.1
TTNDLKNGMVLN-L-D-GQ-LWAVTEF-QHVKPGKGGA--FVRTTLKNVLSGKVVDRTFN
AGTKV
>GCF_000025405.2_ASM2540v1_WP_013024304.1
--NDFRPGLKIM-F-E-GE-PYAIESS-EFVKPGKGQA--FARVKMRRLLTGSRVEKTFK
STDS-
>GCF_000025645.1_ASM2564v1_WP_012995141.1
-AGDFRKGVTIE-V-D-GQ-VFTVVDF-MHVKPGKGAA--FVRTKLKNVMTGAVIEKTFS
PTERF
>GCF_000025725.1_ASM2572v1_WP_013009418.1
--NQFKRGAKIE-I-D-GE-PYGIVEY-LHIKCGRGGA--TVRTKMKSLRTGAVIERTFK
SDEKI
>GCF_000025845.1_ASM2584v1_WP_013054765.1
-VNEFKPGITYQ-D-G-ND-IYIVLEA-QHSKQGRGQA--NVKAKVKNLRTGSTTIKSYT
GGDKV
>GCF_000025905.1_ASM2590v1_WP_013044336.1
--TEVRKGKVLD-Y-Q-GA-PHLVLDV-QHRTQGRQAG--FMQVTMRNLNTGSSTNTKIR
TTDSV
>GCF_000025925.1_ASM2592v1_WP_013064453.1
-SQDIKKGTAIR-M-D-GG-IWVCIDF-QHRKPGKGNT--IMIIKVKNVSDGRVLERRFN
IGEKL
>GCF_000025945.1_ASM2594v1_WP_011188090.1
SASDLRKGLKLD-I-E-GS-PYIIIDF-DFSKPGKGQA--LYRCKMRNMITGNQLVKTYR
SSDKF
>GCF_000026125.1_ASM2612v1_WP_011870507.1
-AKEIRVGNIIM-V-D-SK-PMIVLRS-DVNGSSRTGF--TYKWKMKNLLTNTPMENVFR
GDDKF
>GCF_000026405.1_ASM2640v1_WP_004902581.1
-MNDLKNGLTIE-Y-S-NS-IWRVLDF-QHVKPGKGGA--FVRSKLKNLRTGAVNEVTFR
PGDKF
>GCF_000046685.1_ASM4668v1_WP_011179826.1
-GNEIRPGNVIE-H-Q-GS-LWVAIKC-NAVKPGKGGA--FNQVEMKNLIDGTKFNERFR
AAETV
>GCF_000046705.1_ASM4670v1_WP_011181270.1
-GNEIRPGNVIE-H-Q-GS-LWVAVKC-NAVKPGKGGA--FNQVEMKNLIDGTKLNERFR
AAETV
>GCF_000055785.1_ASM5578v1_WP_011507824.1
STNEFKGGLKVM-L-D-GD-PCSILEN-EFVKPGKGQA--FSRVKLRNLITGRVWERTFK
SGESL
>GCF_000055945.1_ASM5594v1_WP_011526150.1
STTDFRKGLKIE-I-D-GV-PYDIIDF-QHFKPGKGGA--MVRTKLRNILNGRVIDNTFR
SGEKV
>GCF_000056065.1_ASM5606v1_WP_011544049.1
SVNEFKNGLTIE-Y-N-ND-LWRIVEF-QHVKPGKGGA--FVRSKLKSLRTGAVQEYTFR
STAKV
>GCF_000056065.1_ASM5606v1_WP_011544224.1
-AIELKKGMIFD-D-G-GK-LMLVVAA-NHHKPGKGNT--VMQMDLRDVRAGSVIHKTMR
PSEKI
>GCF_000058485.1_ASM5848v1_WP_009742786.1
-SNDLKNGMTLD-I-D-GV-LWNVVGF-QHVKPGKGGA--FVRTTLKNVLTGKVVDRTFN
AGVKV
>GCF_000060345.1_ASM6034v1_WP_011709651.1
STSDIRNGLCIR-Y-N-HD-IYKITEF-LHVKPGKGPA--FVRTKLKSVTTGKVLDNTFS
AGHKI
>GCF_000062885.1_ASM6288v1_WP_009943045.1
STNDLKNGLVLN-L-D-GQ-LWSVVNF-QHVKPGKGGA--FVRTTLKNVLSGKVVDKTFN
AGVKV
>GCF_000063545.1_ASM6354v1_WP_011944714.1
-ANAIREGNILE-Y-Q-NN-LWIVSKKPDHTKPGKGGA--YIQLEMKNLKTGTKIYERFS
SSDY-
>GCF_000063605.1_ASM6360v1_WP_004024464.1
-VNTFKPGITFE-D-D-GD-IFVVLEA-QHSKQGRGQA--NVKAKVKNLRTGSTVIKSYT
GGVMV
>GCF_000067165.1_ASM6716v1_WP_012241842.1
-TSDIRKGLKFM-V-D-GQ-PYSVIDF-QFVKPGKGQA--FTRVKIRNMATGAVLERTYK
SGEKL
>GCF_000067205.1_ASM6720v1_WP_012250266.1
TAQELRVGNVVM-V-G-KD-PLVVQKA-EYNKSGRNAA--VVKLKFKNLLTGSGSESVYK
ADEKF
>GCF_000069945.1_ASM6994v1_WP_012360211.1
-TADFKNGMVLM-I-D-GK-LQQIVEF-QHVKPGKGPA--FVRTKLKDVVSGKTVDKTFN
AGVKV
>GCF_000069965.1_ASM6996v1_WP_004245698.1
-TNDFRSGLKIM-L-D-GE-PAVITEC-EFVKPGKGQA--FARVRLRKLISNKLLEKTFK
STDS-
>GCF_000070465.1_ASM7046v1_WP_012418174.1
TAQELRVGNVVM-V-G-KD-PLVVQKT-EYNKSGRNAA--VVKLKFKNLLTGSASESVYK
ADEKF
>GCF_000090965.1_ASM9096v1_WP_011672416.1
-GNSLKSGLKIL-I-Q-NQ-PYEILFS-EFIKPGKGQA--FVRIKLKQLLTGKLFHQTVK
ATDIF
>GCF_000091305.1_ASM9130v1_WP_005485474.1
STNDLKNGLVLK-L-DGGQ-LWSVVEF-QHVKPGKGPA--FVRTKLKNVLSGKVVDKTFN
AGVKV
>GCF_000091325.1_ASM9132v1_WP_013051306.1
TAHEMRVGNVIM-V-G-KD-PMVILKS-ETHNSGRSAA--VVKMKLRNLLTGSATETAFK
AEDKL
>GCF_000091465.1_ASM9146v1_WP_009847919.1
STNEFKGGLKFM-L-D-NE-PCAIIDN-EYVKPGKGQA--FNRVKLRKLLSGKVLEKTFK
SGESF
>GCF_000091565.1_ASM9156v1_WP_004160177.1
SSNDFRPGLKIM-F-E-GE-PYAIESS-EFVKPGKGQA--FARVKMRRLLTGSRVEKTFK
STDS-
>GCF_000091785.1_ASM9178v1_WP_003633119.1
STNEFKNGLKVM-V-D-DA-PCTILDC-EFVKPGKGQA--FTRIKIRNLKTGRVVERTFK
SGESL
>GCF_000092045.1_ASM9204v1_WP_011427226.1
-ASSVRKGNVLD-V-D-GK-LYVVLTA-QNFHPGKGTP--VTQVDMRRIVDGVKVSERWR
TTEQV
>GCF_000092125.1_ASM9212v1_WP_013158449.1
-VTDLRSGTKVQ-M-D-GG-LWQCVEY-QHQKIGRGGA--KVVAKFRNLETGVTVEKSFN
SGEKL
>GCF_000092225.1_ASM9222v1_WP_013127212.1
STADFKNGLVLN-Q-E-GQ-LWQIIEF-QHVKPGKGPA--FVRTKLKNVVSGKTVDKTFN
AGVKV
>GCF_000092265.1_ASM9226v1_WP_003659052.1
STNDFKAGLKVM-L-D-GN-PCSILEN-EYVKPGKGQA--FNRVKLRNLRTGKVLEQTFK
SGDSL
>GCF_000092285.1_ASM9228v1_WP_013081030.1
-ASSLRKGSVVD-M-D-GK-LYVVLSA-ENIHPGKGTP--VTQLNMRRISDGVKVSERYR
TTEQV
>GCF_000092365.1_ASM9236v1_WP_013170072.1
TTNDLKNGMVLK-I-D-NQ-LWQVVEF-QHVKPGKGPA--FVRTKLKNVLSGKNVDKTFN
AGVKV
>GCF_000092405.1_ASM9240v1_WP_013174596.1
SVNDFRTGLTIE-V-E-GD-VWQVVEF-QHVKPGKGAA--FVRAKMKNIRSGAVIERTFR
AGEKV
>GCF_000092425.1_ASM9242v1_WP_013177612.1
-VTELRNGTKVE-M-D-GG-LWECLDY-QHLKMGRGGA--KVVTKFRNLESGAIVERTFN
ASEKL
>GCF_000092505.1_ASM9250v1_WP_013103670.1
-MNDLKNGLTIE-Y-S-NS-IWRVLDF-QHVKPGKGGA--FVRSKLKNLRTGAVNEVTFR
PGDKF
>GCF_000092645.1_ASM9264v1_WP_013131641.1
TTNDLKNGLVLK-L-EGGE-LWTVVEF-QHVKPGKGGA--FVRTKLKNVLSGKVVDRTFN
AGVKV
>GCF_000092785.1_ASM9278v1_WP_013181331.1
STSEFKSGMKIE-V-E-GQ-PYVIVNN-EFVKPGKGQA--FNRVKLKHLLTARTIERTFK
SGDKV
>GCF_000092825.1_ASM9282v1_WP_013139220.1
STSDFKNGLVLS-L-D-GE-LWQITEF-QHVKPGKGPA--FVRTKIKHVVSGKVVDKTFN
AGVKV
>GCF_000092845.1_ASM9284v1_WP_013114470.1
-VNDLRKGDAII-L-D-GE-TYLVVDA-HFHRAQQRKA--NVKTKLKNMLKGNMIEKTFS
STESV
>GCF_000092865.1_ASM9286v1_WP_013117069.1
TTNDLKNGTVLK-I-D-GQ-LWTVVEF-QHVKPGKGGA--FVRTKLKNVLSGKVVDKTFN
AGLKV
>GCF_000092905.1_ASM9290v1_WP_013074770.1
SSNDFRPGVTIE-V-D-GE-IWQVIEF-MHVKPGKGSA--FVRTKLKNVKTGAVKETTFR
AGEKV
>GCF_000092925.1_ASM9292v1_WP_013166434.1
-ASSLRKGNVVD-I-D-GR-LYVVLTA-ENIHPGKGTP--VTQLDMRRISDGTKISERYR
TTEQV
>GCF_000092985.1_ASM9298v1_WP_041552350.1
TTNDIKNGTTLR-L-DGGV-LWNVLEF-QHVKPGKGGA--FVRTKLKNVLTGKIVDKTFN
AGSKV
>GCF_000093025.1_ASM9302v1_WP_013148257.1
TAQELRAGNVIM-V-G-SD-PLVVVKA-EYTKSGRSTA--VVKMKFKNLLTDTPSETIYG
AGDKF
>GCF_000143085.1_ASM14308v1_WP_013219564.1
STSEFKSGLKVM-M-D-GD-PYTIMEN-EFVKPGKGQA--FNRVKLRNLKTGRVIDRTFK
SGDSL
>GCF_000143165.1_ASM14316v1_WP_013218326.1
-VSEVSKNNKLL-I-D-GV-PYAVENV-SFVKPGKGRA--IYRLKLRNLLSGVLSEPTYH
SGDKF
>GCF_000143965.1_ASM14396v1_WP_013259011.1
STAEFRKGLKIE-I-D-GK-PYVIVES-QHVKPGKGGA--FVRTRIKNLETGQVLEQTFR
SGAKV
>GCF_000143985.1_ASM14398v1_WP_013256211.1
-AGSIDKGTALL-I-K-GT-PYVVVER-EFVNPGKGSA--FVRLKLKSPSTGQVLRETYK
TQDSV
>GCF_000144605.1_ASM14460v1_WP_013268837.1
--NTIKPGMVLE-H-N-KG-LWVVTKA-SHVKPGKGGA--FANVEAKNLETGNKLNERFR
SEDKV
>GCF_000144625.1_ASM14462v1_WP_013272990.1
SAGDFRNGITLE-I-E-GT-VYQIMEF-QHVKPGKGAA--FVRTKIKDVVNGGVVERTFR
PTEKF
>GCF_000144645.1_ASM14464v1_WP_013276113.1
STNDLRPGVTVE-I-D-GE-VYMVVDF-QHVKPGKGAA--FVRTRIKNIKTGQVFERNFR
AGEKL
>GCF_000144675.1_ASM14467v1_WP_013241995.1
-TADFKNGLVLK-I-D-NK-LQQIIEF-QHVKPGKGPA--FVRTKLKDVVSGKVTDKTFN
AGVKV
>GCF_000144695.1_ASM14469v1_WP_013278703.1
STNDFSTGITIE-L-D-GE-LYKVIDY-EHTKPGKGGA--YIQTELKNVDTGSTTTKRFK
SGEKV
>GCF_000145235.1_ASM14523v1_WP_013285503.1
TTNDLKNGLVLN-L-D-GE-LWAVVEF-QHVKPGKGGA--FVRTTLKNVLSGKVVDKTFN
AGTKV
>GCF_000145255.1_ASM14525v1_WP_013292607.1
TAQELRAGNVIM-V-G-PD-PMVILKA-EYSRSGRNGS--VVKMKMKNLLTESAKETVFA
ADDKF
>GCF_000145615.1_ASM14561v1_WP_013297776.1
SAGEFRKGMTID-I-D-GQ-VFTVVDF-QHVKPGKGAA--FVRTRLKNVITGAVVERTFN
PTEKV
>GCF_000146185.1_ASM14618v1_WP_012739555.1
-AGSFKNGITIQ-Y-E-NG-IWQVIEF-QHVKPGKGSP--FVRAKLKNIISGGVIENSFR
PTEKF
>GCF_000147695.2_ASM14769v3_WP_004396379.1
-AGDFRKGVTIE-V-D-GQ-VFTVVDF-MHVKPGKGAA--FVRTKLKNVMTGAVIEKTFS
PTEKF
>GCF_000147715.2_ASM14771v3_WP_014730636.1
--GKIRKGMPLI-I-E-EE-IYIVTEA-NKHSMGRGDG--IIRTRMKNLKTGLVRQFTFQ
ASEKV
>GCF_000152825.2_ASM15282v2_WP_013300574.1
-GNEIRPGNVIQ-H-Q-DT-LWVAVKV-NAVKPGKGPA--YAQVELKNLLDGRKLNERFR
ASETV
>GCF_000153485.2_ASM15348v2_WP_015025981.1
TTSDIRNGLCIR-Y-N-HD-IFKVTEF-LHVKPGKGPA--FVRTKLKSVTTGKVIDNTFS
SGHKI
>GCF_000157355.2_ASM15735v2_WP_005229668.1
-ASDLRAGMTFV-Q-D-GK-LIKVLDA-SHHKPGKGNT--VMRMKLRDVRTGSTYDTTFR
PEEKF
>GCF_000157895.3_ASM15789v2_WP_023373064.1
-TADFKNGLVLN-I-D-GQ-LWQIVEF-QHVKPGKGPA--FVRTKLKNVLSGKVVDKTYN
AGVKV
>GCF_000158275.2_ASM15827v2_WP_005908016.1
-AQELRAGSTIK-I-G-ND-PFVVLKA-EYNKSGRNAA--VVKFKMKNLISGNISDAVYK
ADDKM
>GCF_000164675.2_ASM16467v2_WP_003005479.1
EASKLKAGMTFETA-D-GK-LIRVLEA-SHHKPGKGNT--IMRMKLRDVRTGSTFDTSYR
PEEKF
>GCF_000164695.2_ASM16469v2_WP_004004729.1
STTDIKNGAILK-I-D-GG-LWSVVEF-QHVKPGKGGA--FVRTKLRNVTSGKVVDRTFN
AGAKI
>GCF_000164865.1_ASM16486v1_WP_006816771.1
--NDFRAGLKIM-M-D-GE-PYAVEAS-EFVKPGKGQA--FARVKLRRLLTGTRVEKTFK
STDS-
>GCF_000164985.3_ASM16498v2_WP_013371789.1
-VNDFKTGLTVE-V-D-GD-IFTVLDF-QHVKPGKGAA--FVRSKLKNLRNGNTVERTFR
AGET-
>GCF_000165465.1_ASM16546v1_WP_014553070.1
STNDFNTGLTIE-L-E-GE-VYQVIEF-QHSKSGRGSA--FVRTKLRNVEEGYTINKTFK
AGEKV
>GCF_000165485.1_ASM16548v1_WP_002614973.1
-TSEFRKGLKIE-I-D-GE-PFEIVEF-QHVKPGKGSA--FVRTTIRSLLTGRVLQPTLK
SGEKV
>GCF_000165505.1_ASM16550v1_WP_013389022.1
TAQEISSGNIIK-I-G-EE-VFIIQKA-TYNKSGRNSA--VVKFKMKNLITGQVKEDVMK
AADKL
>GCF_000166055.1_ASM16605v1_WP_013420923.1
-GNEIRPGNVIE-H-N-NS-LWVAVKT-QAVKPGKGPA--YNQVELKNLINGSKLNERFR
SSETV
>GCF_000166135.1_ASM16613v1_WP_013422850.1
TTNDLKNGLTLD-I-D-GV-LWNVVAF-QHVKPGKGGA--FVRTTLKNVLTGKVVDRTFN
AGVKV
>GCF_000166395.1_ASM16639v1_WP_013408444.1
-TADFRNGLALE-W-N-ND-LFTIVEF-QHVKPGKGGA--FVRTKLKNIKTGRIFENTFT
AGEKV
>GCF_000166415.1_ASM16641v1_WP_013405910.1
STNDFNTGLTIE-L-D-GE-VYQVLEF-QHSKSGRGSA--FVRSKLRNVEEGYVINKTFK
AGEKV
>GCF_000172635.2_ASM17263v2_WP_014948217.1
STNEFKGGLKIM-L-D-GE-PCNILEN-EYVKPGKGQA--FNRVKIRKLISGKVLEKTFR
SGESV
>GCF_000175575.2_ASM17557v2_WP_004872648.1
-AFDIRPGNILE-Y-E-KG-LWRVLKT-DFVKPGKGGA--FMQVEMKNIETGTKTNQRFR
SEEKM
>GCF_000177615.2_ASM17761v2_WP_013874519.1
TTNDLKNGMTLD-L-D-GT-LWNVVGF-QHVKPGKGGA--FVRTTLKNVLTGKVVDRTFN
AGVKV
>GCF_000177635.2_ASM17763v2_WP_013506191.1
TTSDFRKGMKIE-H-E-GE-PYSIIDF-VHYKPGKGGA--FVRATVRNLLSNKIIEITWR
SGEKV
>GCF_000178115.2_ASM17811v2_WP_013484185.1
SAGDFRNGLTFD-M-D-GN-VFSIVEF-QHVKPGKGAA--FVRTKLKNVITGAVVEKTFN
PTDKF
>GCF_000178875.2_ASM17887v2_WP_006081573.1
TAHEIRPGNVIM-L-D-GS-PWVVQKT-ETTRSGRNAA--IVKLKLKNLLLNSGTETTFK
GEDKL
>GCF_000178955.2_ASM17895v2_WP_014264044.1
-ATQMRPGMIIK-F-K-DE-LHLVFSV-EHRTPGNLRA--FIQAKLRNVRTGGMFVERFR
SPD--
>GCF_000178975.2_ASM17897v2_WP_013581376.1
-ATQMRPGMIIK-Y-N-SD-LHLVFSV-EHRTPGNLRA--FIQAKLRNVRTGAMFTERFR
SPD--
>GCF_000179035.2_ASM17903v2_WP_013609371.1
-ARELRAGQTVL-W-K-GV-PHLVLDH-SFNKTAMRGG--LVKCKLKNLYTKSIVTEE--
-----
>GCF_000179635.2_ASM17963v2_WP_013497177.1
TAGDFRNGMTFE-E-E-GN-VMQIVEF-QHVKPGKGAA--FVRAKVKNVITGSVIEKTYN
PTAKF
>GCF_000179915.2_ASM17991v2_WP_013567808.1
-ATQMRPGMIIK-H-N-NV-LHSVFAV-EHRTPGNLRA--FIQAKLRNLTSNAMFEHRFR
SGDA-
>GCF_000183135.1_ASM18313v1_WP_041620363.1
-AQDIKNGTCIR-M-D-GK-LYFVIEF-LHVKPGKGNT--FMRTTLKDVVDGRVIERRFN
IGEKL
>GCF_000183385.1_ASM18338v1_WP_013456043.1
-VNTFKPGITFE-D-D-GD-IFVVLEA-QHSKQGRGQA--NVKAKVKNLRTGSTVIKSYT
GGVMV
>GCF_000183425.1_ASM18342v1_WP_013455316.1
-TSDFKNGLCIE-Y-N-ND-LFTIVEF-QHVKPGKGPA--FVRTKLKSLTTGKVLDNTFS
AGHKV
>GCF_000183725.1_ASM18372v1_WP_013459770.1
--GDIKKGVRLE-I-T-GV-PYKVVEF-QHVKPGKGAA--FVRCKVKSFLNGKVIEKTIH
AGDKF
>GCF_000183745.1_ASM18374v1_WP_013458283.1
-VTDLRPGTKVE-M-D-GA-LWECVDY-QHQKIGRGGA--KVVAKFKNLETGATVERTFN
SGEKL
>GCF_000184345.1_ASM18434v2_WP_014624535.1
-AGSIDKGMYLL-Y-K-GE-PYFVAER-EFVNPGKGSA--FVRLKLKHVKTGLVLRETIK
TNDSV
>GCF_000184705.1_ASM18470v1_WP_013495604.1
-AGDFKNGVAVI-I-D-GQ-VHQVLEF-QHVKPGRGQA--FVRAKIKNLETGATVNRTFR
PDERF
>GCF_000185805.1_ASM18580v1_WP_013536979.1
-VNQIAKGMKLE-I-E-GA-PYEIIDY-QHVKPGKGQA--FARIKLKNLKTGNVVEKTYK
VGEKL
>GCF_000186265.1_ASM18626v1_WP_013552855.1
STSDIRKGLCIR-Y-N-ND-IFKIIEF-LHVKPGKGPA--FVRTKLKSVTSGKVLDNTFS
GGSKI
>GCF_000186345.1_ASM18634v1_WP_013563143.1
KATDIRRGMVIT-M-N-GV-NFVVVDF-AHHTPGNLRA--MVQTKLRNMNTGAIIEERLR
SVDQ-
>GCF_000187005.1_ASM18700v1_WP_015716879.1
-VTDLRPGTKVK-M-E-GG-LWECVEY-QHQKIGRGGA--KVVAKFKNLETGATIERTFN
SGEKL
>GCF_000189535.1_ASM18953v1_WP_013601091.1
TTNDIKNGTVLK-L-E-GQ-LWNIIEF-QHVKPGKGGA--FVRTKMRNVMSGKVVDKTFN
AGLK-
>GCF_000189775.2_ASM18977v3_WP_013787948.1
SAGEFRKGMTID-I-D-GQ-VFTVVDF-QHVKPGKGAA--FVRTRLKNVITGAVVERTFN
PTEKV
>GCF_000190535.1_ASM19053v1_WP_013613136.1
-TADFRNGLCIV-F-K-DD-LYTIVQF-QHVKPGKGPA--FVRTKLRNVKTGRILENTFT
SGVKI
>GCF_000190575.1_ASM19057v1_WP_013617450.1
-AQDIKIGTAIR-M-D-GK-LYFCIDF-LHVKPGKGNT--FMRTKLKDVVDGYVLERRFN
IGEKL
>GCF_000190595.1_ASM19059v1_WP_013622526.1
STSDIRKGLCIR-Y-N-HD-IFKIVEF-LHVKPGKGPA--FVRTKLKSVTTGKVIDNTFS
AGHKI
>GCF_000190635.1_ASM19063v1_WP_013625082.1
SSNDFKTGVTIE-V-D-GD-VYQLVEF-QHVKPGKGAA--FVRTKIKNVKTGSVVERKFN
AGEKV
>GCF_000191045.1_ASM19104v1_WP_013637676.1
-VNQIAKGMKLE-I-E-GY-PYEIVDY-QHVKPGKGQA--FARIKLKNLKTGNVVEKTYK
VGEKL
>GCF_000191545.1_ASM19154v1_WP_013438204.1
SVNEFKNGLTIQ-Y-N-ND-LWRIVEF-QHVKPGKGSA--FVRSKLKSLRTGAVQEYTFR
STAKV
>GCF_000191545.1_ASM19154v1_WP_013438554.1
-AINLKKGMIFS-Q-D-GK-LIKVLKA-NHHKPGKGNT--VMQMDLRDVKSGAVVHKTMR
PTEKV
>GCF_000192745.1_ASM19274v1_WP_013651648.1
-GNEIKPGNVLQ-H-Q-DT-LWAVVKV-EHVKPGKGGA--FAQVEMKNLLDGRKLNERFR
SEDKV
>GCF_000192865.1_ASM19286v1_WP_013660072.1
SASDIRNGNKLM-I-D-GD-PCAVLDN-EHVRPGKGQA--FNRIKLRNLKSGRVWERTFK
SGDS-
>GCF_000193395.1_ASM19339v1_WP_004354453.1
-SQEIKIGTCIR-L-D-GK-IWTCIDF-QHRKPGKGNT--VMITKLKNVSDGRVLERTFQ
VG---
>GCF_000194135.1_ASM19413v1_WP_041324200.1
-TNEFKRGVKLE-I-E-GD-PYEIVDY-EHVKPGKGQA--FVRVKLKNLKTENVVEKTYK
SGTKL
>GCF_000194605.1_ASM19460v1_WP_013688375.1
-TADIRNGLCIK-F-N-DK-ISQIIEF-QHVKPGKGPA--FVRTKMRIIETGKVIDNTFS
AGHKI
>GCF_000195275.1_ASM19527v1_WP_013702201.1
STNEIKVGTAFM-F-E-GS-PFIVQKM-LGQKAGRQGI--TVKLRVKNIVTGGTQDLGLD
AGEKF
>GCF_000195295.1_ASM19529v1_WP_013706334.1
STADFRKGLKIE-W-E-GT-PYLIADF-QHVKPGKGGA--FVRTKLKNLVNGRVVDQTFR
SGEKV
>GCF_000195315.1_ASM19531v1_WP_013708846.1
STADFKNGIGLR-I-K-DK-ICTIVEF-QHVKPGKGGA--FVRYKTKDIRTGRVVEQTCN
AGTKF
>GCF_000195335.1_ASM19533v1_WP_013703616.1
-VTELRPGAKVE-M-D-GG-LWECLEY-QHQKIGRGGA--KVVAKFRNLETGTIIEKTFN
SGEKL
>GCF_000195775.1_ASM19577v1_WP_011158063.1
-ASSIRKGNVLE-Q-D-GK-LYVVLSA-ENIHPGKGTP--VSQIEMRRISDGVKISERYK
TTDQV
>GCF_000195875.1_ASM19587v1_WP_010925314.1
-VNEFKPGITFE-D-E-GN-IYVVLTA-QHSKQGRGQA--NVKAKVKNLRTGSTTLKSYT
GGDKV
>GCF_000196015.1_ASM19601v1_WP_008642375.1
-AQELRVGNVFM-I-G-SD-PMVVQKA-EYNKSGRNAA--VVKMKYKNLLTEAPGESVFK
ADDKF
>GCF_000196135.1_ASM19613v1_WP_011139144.1
SMSDLKKGLKVE-I-E-GV-PYKIVEY-QHVKPGKGAA--FVRVKMKSFFDGRVLEKTFH
AGDK-
>GCF_000196175.1_ASM19617v1_WP_011164897.1
-TSDFRKGLKIM-L-E-GK-PYVIVDF-QHVKPGKGNQ--FTRTKLRNMLTGQNLESTFK
SGEKF
>GCF_000196255.1_ASM19625v1_WP_011219913.1
STNEFRSGMKIM-L-D-NE-PCVIIEN-EFVKPGKGQA--FSRVKIRKLLSGKVLEKTFK
SGESV
>GCF_000196295.1_ASM19629v1_WP_002219406.1
TAQELRAGNVFM-V-G-ND-PMVVQKT-EYIKGGRSSA--KVSMKLKNLLTGAASETIYK
ADDKF
>GCF_000196395.1_ASM19639v1_WP_005317282.1
TAQEIRAGNVVM-I-G-TE-PMVVQKA-EFNKSGRNSA--VVKMKLKGLLNGSATETVFK
ADDKL
>GCF_000196435.1_ASM19643v1_WP_012232455.1
-GNEIRPGNVIE-H-Q-GS-LWVAVKC-NAVKPGKGGA--FNQVELKNLLDGTKLNERFR
AAETV
>GCF_000196455.1_ASM19645v1_WP_013361800.1
SASDFRKGVTFE-I-D-GQ-PYLVVDF-QHVKPGKGAA--FVRTKYRNLKSGVLREEAFN
PNDKF
>GCF_000196495.1_ASM19649v1_WP_012551228.1
STNEFKGGLKFM-F-D-NE-PCSIIDN-EYVKPGKGQA--FNRVKLRKLLSGKTLEKTFK
SGESF
>GCF_000196515.1_ASM19651v1_WP_013190251.1
SSNDFRPGVSIV-L-D-GS-VWRVVEF-LHVKPGKGSA--FVRTKLKNVQNGSVVERTFR
AGETV
>GCF_000196535.1_ASM19653v1_WP_004006784.1
TTNDLKNGLVMK-I-D-NQ-LWQVVEF-QHVKPGKGPA--FVRTKIKNILSGKIVDRTFN
AGLK-
>GCF_000196675.1_ASM19667v1_WP_013675625.1
TTNDLKNGLVLN-L-D-GQ-LWSVTAF-QHVKPGKGGA--FVRTTLKNVMTGKVVDKTFN
AGTKV
>GCF_000196695.1_ASM19669v1_WP_005513453.1
-TSDFKNGLVLK-I-E-GQ-LWQIIEF-QHVKPGKGPA--FVRTKMKNVLSGKTVDKTFN
AGVKV
>GCF_000196735.1_ASM19673v1_WP_013352846.1
SVNDFRTGLTIE-V-D-GG-IWRVVDF-QHVKPGKGAA--FVRSKLRNLRTGAIQEKTFR
AGEKV
>GCF_000196815.1_ASM19681v1_WP_013248998.1
STAEFRNGSPLM-V-E-GQ-PFYIVEF-QHVKPGKGGA--FVRTKLKSYLSGNVLDRTFR
SGEKF
>GCF_000198775.1_ASM19877v1_WP_041753181.1
TAQELRTGNVIM-I-G-ND-PMVVQKT-EYNKSGRNAA--VVKLKLKNLLTGAGNESVYK
ADDKF
>GCF_000200595.1_ASM20059v1_WP_013469606.1
-MSELKKNLKIE-I-Q-GV-PYRIVEY-QHVKPGKGAA--FVRAKIKSFLDGKVIEKTFH
AGDK-
>GCF_000202835.1_ASM20283v1_WP_007423006.1
-ANLIRAGQVIE-H-D-GR-RWTVLKQ-QIITPGKGGA--FIQVEMRDLKTGNKTNERWR
TADTV
>GCF_000203895.1_ASM20389v1_WP_041529873.1
-ASSLRKGNVVE-I-D-GK-LHVVLTA-TNFHPGKGTP--TTQVDLRRISDGNKVSERWK
TTEQV
>GCF_000204135.1_ASM20413v1_WP_013712958.1
--SQLSVGMFIS-T-K-DG-LYKVLSV-TKVPGPKGES--FIKASLKASNSDVVIERNFK
ANQ--
>GCF_000204155.1_ASM20415v1_WP_013732772.1
TTNDLKNGLVLN-L-D-GE-LWAVVEF-QHVKPGKGGA--FVRTTLKNVLSGKVVDKTFN
AGTKV
>GCF_000204255.1_ASM20425v1_WP_006343227.1
--SQLSVGMFIS-T-K-DG-LYKVVAV-SKVTGNKGES--FIKASLKSADSEVIVERNFK
IG---
>GCF_000204255.1_ASM20425v1_WP_006343530.1
STSEFRVGLRIE-I-D-GQ-PYLILQN-DFVKPGKGQA--FNRIKVKNFLTGRVIEKTFK
SGESV
>GCF_000208385.1_ASM20838v1_WP_013739938.1
-AGQIEKGTALL-I-K-GQ-PFVCIER-EFVNPGKGSA--FVRLKLKSPSTGQTLSETMK
TQD--
>GCF_000209675.1_ASM20967v1_WP_013746294.1
STSDFKPGLKFM-Q-D-GE-PCVIVEN-EFVKPGKGQA--FTRTRIRKLISGKVLDVNFK
SGSTV
>GCF_000210915.2_ASM21091v2_WP_014242861.1
-TTELKKGVRLE-L-E-NK-PYQIMKA-DFTNPGKGSA--FTICKLKNLETGAVFDRTFK
SG---
>GCF_000212375.1_ASM21237v1_WP_004330866.1
-TADFRNGMCLD-I-D-GQ-YYFIVEF-LHVKPGKGPA--FVRTKLRNVATGRILDKTWN
SGVKV
>GCF_000212415.1_ASM21241v1_WP_013757923.1
--GDIGKGTVLL-I-K-NA-PYLVVER-EFVNPGKGTA--FARVKMKNLKDGSVLTQTIK
TPDTV
>GCF_000212695.1_ASM21269v1_WP_013771143.1
TTNDLKNGTVLR-I-D-GQ-LWTVVEF-QHVKPGKGGA--FVRTKLKNVLSGKVVDKTFN
AGIKV
>GCF_000213805.1_ASM21380v1_WP_013791768.1
TAQEMKPNSVAL-I-D-GQ-PWLIQKA-EFTKSGRNSA--IVKMKLKNLINGSKTETVYK
ADDKM
>GCF_000213825.1_ASM21382v1_WP_003104307.1
EASKLRAGMTFE-S-E-GK-LIRVLDA-SHHKPGKGNT--IMRMKLRDVRTGSTFDTTYR
PDEKF
>GCF_000214095.2_ASM21409v3_WP_014028769.1
-AFDIRLGNILE-H-E-KG-LWRVLKT-DFVKPGKGGA--FVQIEMKNIETGTKSNTRFR
SGESV
>GCF_000214175.1_ASM21417v1_WP_013806649.1
-TADFKNGLVLK-M-D-SQ-LWQIIEF-QHVKPGKGPA--FVRTKLKNVLSGKTVDKTFN
AGVKV
>GCF_000214215.1_ASM21421v1_WP_013797422.1
STSDMRGGTKVM-V-D-GD-PCAVLDN-EHVKPGKGQA--FNRLKLRNLKTGRVWERTFK
SGDTL
>GCF_000214355.1_ASM21435v1_WP_015711861.1
--GDIVKGSCLL-Q-K-GQ-PYLVVDR-EFHNPGKGTA--VARIKMKSIKDGSVLSLT--
-----
>GCF_000214435.1_ASM21443v1_WP_003543111.1
STSDFRTGLTVE-L-D-ND-VYQIIEF-QHVKPGKGAA--FVRTKLKNLRTGAVVEKTFN
PNEKL
>GCF_000214785.1_ASM21478v1_WP_013853871.1
SVNEFKNGLTVK-Y-N-ND-LWRIVEF-QHVKPGKGGA--FVRSKLKSLRSGAVQEYTFR
STAKV
>GCF_000214785.1_ASM21478v1_WP_013854711.1
-AINLKKGMIFS-Q-D-GK-LIKVLKA-NHHKPGKGNT--VMQMDLRDVKSGAVVHKTMR
PTEKI
>GCF_000214825.1_ASM21482v1_WP_013835393.1
TAQEFRVGNVIM-I-G-ND-PMVILKT-EFNKSGRNAA--VVKMKMKNLLNGSATEQVYK
ADDKF
>GCF_000215085.1_ASM21508v1_WP_013843058.1
STSDFKTGLTVE-I-D-NN-VYQIIDF-QHVKPGKGAA--FVRTKMRNMQNGAVIERTFN
PNEKL
>GCF_000215705.1_ASM21570v1_WP_041675501.1
-AQEIRAGNVIM-N-A-GA-PWVVLKT-EYARGGRNAA--TVRMKLKSLLSNQGTEIVFK
ADDKM
>GCF_000217635.1_ASM21763v1_WP_013877748.1
----------------------------EFVKPGKGQA--FVRLKIRELLTGKLLLKTFK
STDTF
>GCF_000217675.1_ASM21767v1_WP_017043203.1
STNEFKGGLKIM-L-D-NE-PCVILEN-EYVKPGKGQA--FNRVKIRKLLSGKVLEKTFK
SGDSV
>GCF_000217795.1_ASM21779v1_WP_013907436.1
STSDFRRGLKIE-W-D-GK-PYEIIEF-QHSKVAKGQA--TVRTKLRDLITGRVLEANFR
SGEKF
>GCF_000218545.1_ASM21854v1_WP_013883817.1
TTNDLKNGTVLR-I-D-GQ-LWTVVEF-QHVKPGKGGA--FVRTKLKNVLSGKVVDKTFN
AGIKV
>GCF_000218565.1_ASM21856v1_WP_012563171.1
-ASSIRKGNIID-Q-D-GK-LYVVLSA-ENIHPGKGTP--VSQIEMRRISDGVKISERYK
TTDQV
>GCF_000219105.1_ASM21910v1_WP_013942210.1
-TSEFRKGLKIE-I-D-GE-PYEIVDF-QHVKPGKGSA--FVRTTIRSLLSGRVLQPTLK
SGEKV
>GCF_000219215.1_ASM21921v1_WP_013957355.1
-AQELRVGNVFM-I-G-GD-PMVVQKA-EYNKSGRNAA--VVKMKYKNLLTEAPGESVFK
ADDKF
>GCF_000219535.2_ASM21953v3_WP_003337912.1
SVNDFRTGLTIE-V-D-GN-IYSVLEF-QHVKPGKGAA--FVRSKLRNLRNGNVTEMTFR
GGEKV
>GCF_000219605.1_ASM21960v1_WP_011913626.1
TAQEFRAGQVAI-I-N-GA-PWVIQKA-EFNKSGRNSA--VVKMKLKNLLNGSATETVYK
ADDKL
>GCF_000219725.1_ASM21972v1_WP_013968427.1
--GDIAKGTCLL-Q-K-GQ-PFIVVER-EFVNPGKGGA--FARVKMKSLKDGSVLTQTI-
-----
>GCF_000219805.1_ASM21980v1_WP_006845054.1
-MNDLKTGLTIE-Y-S-NS-IWRVLEF-QHVKPGKGAA--FVRSKLKNLRSGSVNEVTFR
PGDKF
>GCF_000222305.1_ASM22230v1_WP_014023465.1
-SSEIEKGSFLL-I-K-GV-PHIVLER-EFSKTGRGGA--IVRLKLKNLKNKLVIRETLK
GADT-
>GCF_000222485.1_ASM22248v1_WP_014019059.1
STADFKNGLCLE-F-N-HD-IVTIVEF-QHVKPGKGPA--FVRTKLKSLTNGKVVDKTFN
SGEKI
>GCF_000224005.2_ASM22400v3_WP_025275289.1
STNEFKGGLKIM-L-D-GD-PYTIVEN-EFVKPGKGQA--FNRVRVRNLKTGRVVEKTFK
SGESV
>GCF_000224085.1_ASM22408v1_WP_014034406.1
STSDIRKGLCIK-Y-N-HD-IYKIIEF-LHVKPGKGPA--FVRTKLKSVTSGKVVDNTFS
AGHKI
>GCF_000224105.1_ASM22410v1_WP_014035048.1
SVNDLRPGTTFL-Y-D-QN-IYLVLEQ-SFSKTGRQQG--KVSVKAKNLRTGARVDLTFT
GGEKV
>GCF_000224985.1_ASM22498v1_WP_014073324.1
SVNEFKNGLTIT-V-D-GE-LWRVVEF-QHVKPGKGSA--FVRSKLKNLRTGAVQEKTFR
AGEKV
>GCF_000225345.1_ASM22534v1_WP_014079187.1
SAGDFRNGITIE-L-E-GN-IYQIIEF-QHVKPGKGAA--FVRTKLKNIKSGGVVEKTFR
PTEK-
>GCF_000225445.1_ASM22544v1_WP_014499193.1
-TNNFRTGCKII-F-E-DE-PCLIESS-EFVKPGKGQS--FVRVKIRKLLTKQLIEKTFK
STDSL
>GCF_000225465.1_ASM22546v1_WP_014499759.1
--NNFRVGSKII-F-E-KE-PCLIESS-EFVKPGKGQA--FVRVKIRKLLTKQLIEKTFK
STDY-
>GCF_000226295.1_ASM22629v1_WP_014099644.1
-ANQIRRGMIIL-F-D-KQ-PHRVLEY-RHHTPGNLRA--MVQTKLKNLITGTTFEHRFS
ATEDV
>GCF_000226295.1_ASM22629v1_WP_081464954.1
STSDFKRGAYIL-V-D-GE-PYTVLDW-TVQTPSARGAATLVRTRVRHVLTQAVLEKTFK
SGDKF
>GCF_000226315.1_ASM22631v1_WP_014101757.1
-AQELRSGNVVT-M-D-GN-LMLITKA-EFSKSGRNAS--VMKLKMKNLITGNSTEGVYR
ADDKF
>GCF_000226565.1_ASM22656v1_WP_014109845.1
STNEFKAGLKIM-L-D-GE-PCNILEN-EYVKPGKGQA--FSRVKIRKLISNKVLEKTFR
SGDSV
>GCF_000227665.2_ASM22766v3_WP_006459010.1
TAQEFRVGNVIM-I-G-ND-PMVILKT-EFNKSGRNAA--VVKMKMKNLLNGSATEQVYK
ADDKF
>GCF_000227705.2_ASM22770v3_WP_015254859.1
SVNDFRTGLTIE-V-D-GE-IFSVLEF-QHVKPGKGAA--FVRSKLKNLRNGNIVEKTFR
AGENV
>GCF_000227745.2_ASM22774v3_WP_014776800.1
STSEFKGGLKIM-L-D-GD-PYNIVEN-EFVKPGKGQA--FNRVRVRNLKTGRTVEKTFK
SGDSV
>GCF_000230555.1_ASM23055v1_WP_014131635.1
-GNEIRPGNVIM-H-Q-DR-LWVAVKV-DHVKPGKGGA--YAQVELKAIQGTTKLNERFR
SAETV
>GCF_000230695.2_ASM23069v3_WP_007510530.1
--NDVKNGVKII-V-D-GD-PYVIVEA-EFIKPGKGQA--FTRIRIRNLLNGRTTEKTLK
SSESF
>GCF_000230895.2_ASM23089v3_WP_014213601.1
STADFKNGLVLQ-I-D-GQ-LWQIIEF-QHVKPGKGPA--FVRTKLKNVLSGKVVDKTYN
AGVKV
>GCF_000231385.2_ASM23138v3_WP_014901953.1
STNDFKTGLTIT-I-D-GD-VFSVVEF-QHVKPGKGAA--FVRTKLKNVKTGGVVERKFN
AGEKV
>GCF_000233715.2_ASM23371v3_WP_006521760.1
STNDFRTGLTIE-M-E-GD-VYQVVEF-QHVKPGKGAA--FVRSKLRNLRTGAVVDKTFN
AGEKM
>GCF_000233775.1_ASM23377v1_WP_014163015.1
-TSDFHSGMKIK-W-Q-DG-IWEILDC-QHHKMGRGGA--IVRTKLKNLDTGAIIENSFR
SGERF
>GCF_000233915.3_ASM23391v4_WP_014160468.1
-MNDVKNGMKIL-V-N-NE-PAIITDT-EYVKPGKGQA--FTRVKYRFIKSGRVVELTMK
ATDSL
>GCF_000235605.1_ASM23560v1_WP_014183516.1
STNDFKTGLTIE-I-D-GD-VFSVVEF-QHVKPGKGAA--FVRTKLKNVKTGAVVERKFN
AGEKV
>GCF_000236665.1_ASM23666v1_WP_014237519.1
TAQELRSGNVIM-V-G-PE-ALVIQKT-EYNKSGRNAA--VVKMKMKNLLTGAASEAVYK
ADEKF
>GCF_000236705.1_ASM23670v1_WP_014202176.1
STSDIRNGLCIQ-F-N-NA-PWQIIEF-LHVKPGKGPA--FVRTKLKNLDNGKVLDHTFP
SGFK-
>GCF_000237085.1_ASM23708v1_WP_014254628.1
TAGDFRNGVTFE-L-D-GQ-IFQIVEF-QHVKPGKGAA--FVRTKLKNIVTGATIEKTFN
PTDKM
>GCF_000237205.1_ASM23720v1_WP_013942749.1
STNEFKSGMKVE-V-D-GD-PYTIVNV-EFVKPGKGQA--FTRTKLKHLTSGRVVERTFR
SGEKL
>GCF_000238215.1_ASM23821v1_WP_014224790.1
-SQDIKKGTCIR-L-D-GK-LYFCIDF-LHVKPGKGNT--IMRTTLKDVVKGNVIERRFN
IGEKL
>GCF_000238255.3_ASM23825v4_WP_010562106.1
STNEFKGGLKFM-L-D-GE-PCSILEN-EVVKPGKGQA--FNRVKVRKLISGKVLEKTFK
SGESV
>GCF_000240075.2_ASM24007v2_WP_014164189.1
STADIRNGLCIK-Y-N-ND-IFKIVEF-LHVKPGKGPA--FVRTKLRSLTSGKVLDNTFS
AGHKI
>GCF_000240165.1_ASM24016v1_WP_014146035.1
TTNDLKNGMVLK-L-EGDQ-LWSVVEF-QHVKPGKGPA--FVRTKLKNVLSGKVVDKTFN
AGLKV
>GCF_000242255.2_ASM24225v3_WP_014403163.1
--NDVKTGLKIM-V-D-AD-PYVIVDA-EFIKPGKGQA--FTRIKIRNLRNGRVVEKTLK
ASESF
>GCF_000242455.2_ASM24245v3_WP_015249384.1
KATDIRRGMVIT-I-E-GT-NFVVVDF-AHHTPGNLRA--MVQTKLRNMNSGALIDKRLR
SVDQ-
>GCF_000243135.2_ASM24313v3_WP_015262838.1
SSNEFKTGVTIE-V-D-ND-VYTIVEF-QHVKPGKGAA--FVRTKLKNVKTGGIVERKFN
AGEKV
>GCF_000243155.2_ASM24315v3_WP_014794736.1
SSNEFKTGLTIE-V-D-ND-VYTIIEF-QHVKPGKGAA--FVRTKLKNVKTGGIIERKFN
AGEKV
>GCF_000246855.1_ASM24685v1_WP_014216620.1
-TSDISRGMIIK-L-D-GS-LYTVVEF-GENKTARAAA--KVWAKLKGVDNSRSIEKTWN
SGDT-
>GCF_000247565.1_ASM24756v1_WP_014354252.1
-VNQLRSGLKIL-L-N-HE-PYLVLNN-QFVKPGKGQP--FNRIRLKKITSGKIVDKIFK
SNEN-
>GCF_000248095.2_ASM24809v3_WP_006500841.1
-TIDLKKGMVFE-R-G-GK-LLKVLQI-NHHKPGKGNT--LMQMDIQDVRTGSIVHTTMR
PSEKV
>GCF_000250635.1_ASM25063v1_WP_015692972.1
TTSDIRKGMCLE-H-N-HD-TYIIVEF-QHVKPGKGNA--FVRTKIKSLTTGKVLDHTFP
AGHKV
>GCF_000250655.1_ASM25065v1_WP_014369984.1
SVNDFKTGLTIE-V-D-GD-LFTVIDF-QHVKPGKGAA--FVRSKLKNLRNGNTVERTFR
AGENV
>GCF_000250675.2_ASM25067v3_WP_014986478.1
-TSDFKNGLVLK-I-D-GQ-LQQIVEF-QHVKPGKGPA--FVRTKLKNVLSGKVVDKTFN
AGVKV
>GCF_000252855.1_ASM25285v1_WP_004918666.1
-TADIKKGLCIN-Y-S-ND-IYKVIEF-LHVKPGKGPA--FVRTKLKSVTNGKVIDNTFS
AGHKI
>GCF_000253015.1_ASM25301v1_WP_013545519.1
-GNEIRPGNVIE-H-Q-GG-LWAVVKC-NAVKPGKGGA--FNQVEMKNVIDGTKLNERFR
AAETV
>GCF_000253035.1_ASM25303v1_WP_006342100.1
STNEFKQGLKIE-V-E-GQ-PYTIVAN-EFVKPGKGQA--FNRVRLKHLMTGRVIERTVK
SGDKF
>GCF_000253395.1_ASM25339v1_WP_011227545.1
EASKLRAGMTFVTN-D-GK-LLKVLEA-SHHKPGKGNT--IMRMKLRDVRSGSTFDTSYR
PEEKF
>GCF_000255135.1_ASM25513v1_WP_014295764.1
--GDLKKGMIIL-L-D-GE-LYRVLGM-QKHFTGRGSG--IIKTKLKNIKTGYVIDKNFN
SGEKV
>GCF_000255295.1_ASM25529v1_WP_014399057.1
-TSEFRNGLKIL-W-E-DK-PYVIEYF-QHVKPGKGSS--FTRTKIRSLLDGRVLEPTLK
SGDKV
>GCF_000255535.1_ASM25553v1_WP_013573742.1
SSNDFRPGLKIM-F-E-GE-PYAIESS-EFVKPGKGQA--FARVKMRRLLTGSRVEKTFK
STDS-
>GCF_000258405.1_ASM25840v1_WP_014559674.1
-TSDFRNGLIIK-F-R-NE-PYVITEF-LHVKPGKGGA--FVRTTLKNLKTGRVLENTFR
AGES-
>GCF_000259255.1_ASM25925v1_WP_014661333.1
-MSELKKGLKIE-L-G-GV-PYRIVEY-QHVKPGKGAA--FVRAKIKSFLDGKVIEKTFH
AGDK-
>GCF_000260965.1_ASM26096v1_WP_014703735.1
STNEFKGGLKFM-L-D-GD-PCSIIEN-EFVKPGKGQA--FNRVKYRNLKTGRVNERTFK
SNDSV
>GCF_000260985.4_ASM26098v3_WP_041354687.1
STNEFKAGLKFM-M-D-GD-PCSIIEN-EFVKPGKGQA--FNRVKFRNLKTGRVNERTFK
TNESV
>GCF_000262305.1_ASM26230v1_WP_002441573.1
--NDFRSGLKIM-M-D-GE-PYAVESS-EFVKPGKGQA--FARVKLRRLLTGTRVEKTFK
STDS-
>GCF_000264765.2_ASM26476v2_WP_015869834.1
SSNDFRSGLKIM-M-D-GE-PYAVESS-EFVKPGKGQA--FARVKLRRLLTGKLIEKTFK
STDS-
>GCF_000265295.1_ASM26529v1_WP_014768865.1
SMGDLKKGLKIE-F-N-GI-PYKITEY-QHVKPGKGAA--FVRCKIKSFIDGRVIEKTFH
AGDK-
>GCF_000265385.1_ASM26538v1_WP_014783353.1
-SSDIRKGLCIR-Y-N-ND-IYKIIEF-LHVKPGKGPA--FVRTKMKSVTSGKILDNTFS
AGHKI
>GCF_000265405.1_ASM26540v1_WP_014772948.1
STADFKNGLCLE-F-N-ND-IFTITDF-QHVKPGKGAA--FVRTKMKSLTNGKVLDKTFN
AGEKV
>GCF_000265505.1_ASM26550v1_WP_014796374.1
STSDIKNGLCIE-F-N-NG-IYIITEF-LHVKPGKGPA--FVRTKMRNVVTGRVLDNTFS
AGHKI
>GCF_000266885.1_ASM26688v1_WP_014804293.1
-SNHIKRGMALK-V-D-GD-LVVIQSF-EHHKPGKGAA--IVRVRIKSLSKGTTVERTWR
SGEML
>GCF_000266905.1_ASM26690v1_WP_014815643.1
STADFKNGLVLQ-I-D-GQ-LWQIVEF-QHVKPGKGPA--FVRTKLKNVLSGKVVDKTYN
AGVKV
>GCF_000266925.1_ASM26692v1_WP_014806646.1
-TNSFRQGMMIK-W-E-DS-IWEILDC-QHHKMGRGGA--IVRTKLRNIYSGSIIETSFR
AGERF
>GCF_000266945.1_ASM26694v1_WP_014811474.1
-TPDFRKGLKIE-L-N-GE-PFAIVDF-LHVKPGKGGA--FVRTTLKSLISGNVIDRTFR
SGEKV
>GCF_000269925.1_ASM26992v1_WP_003132984.1
-AKDLKAGMTFL-N-G-DK-LLRVMEA-SHHKPGKGNT--IMRMKLRDVRSGSTFDDTYR
PEDKF
>GCF_000269985.1_ASM26998v1_WP_014134545.1
TTNDLKNGMVLK-L-DGGK-LWTVVEF-QHVKPGKGPA--FVRTKLKEVLSGKVVEKTFN
AGIKV
>GCF_000270085.1_ASM27008v1_WP_003773819.1
-SNDLRAGMSII-Y-E-DN-LYQVLDT-SHNKTAQRQM--IIKAKVRNMRSGSVTELTMI
GGDKV
>GCF_000270245.1_ASM27024v1_WP_013863525.1
STNDLKNGMVLD-L-D-GQ-LWSVVWF-QHHKPGKGNT--VVRTKLKHVLSGKVVDKTFN
SDTKV
>GCF_000271405.2_ASM27140v2_WP_010720208.1
SASDLRAGMTFV-Q-D-GK-LIKVLDA-SHHKPGKGNT--VMRMKLKDVRSGATYDTTFR
PEEKF
>GCF_000271665.2_ASM27166v2_WP_007952820.1
SSSDFRTGATIE-I-D-NN-VWQIVDF-QHVKPGKGAA--FVRTKMKNVRTGAVVERTFN
PGEKF
>GCF_000277715.1_ASM27771v1_WP_014846648.1
STNDLKNGMVLD-L-N-GE-LWQVQWF-QHHKPGKGNT--VVRSKLKHVLSGKIIDKTFN
SDTKV
>GCF_000277795.1_ASM27779v1_WP_014849943.1
-ARELRAGQTIL-Y-K-GE-PHMVLDH-SFNKTAMRGG--IVKCKLKNLYTKAIFIE---
-----
>GCF_000281175.1_ASM28117v1_WP_014432539.1
-VQTLRKGSIYE-E-D-NQ-LWRVLDY-QHIKVARGGA--TIRLKVRNVRTGAIVEKTYN
NGA--
>GCF_000281175.1_ASM28117v1_WP_044276584.1
TTSDLRRGMLIR-Y-N-GA-IHRVIEY-QHIAPGNWRA--MVRMKLKNFETGKIIEDRVR
AGS--
>GCF_000283575.1_ASM28357v1_WP_014117433.1
TAGDFRNGVTFE-M-D-GK-VMTVVEF-QHVKPGKGAA--FVRTKMKNVVTGAVTETSFN
PTAKF
>GCF_000284015.1_ASM28401v1_WP_014376139.1
TTNDLKNGMVLN-L-D-GQ-LWAVTEF-QHVKPGKGGA--FVRTTLKNVLSGKVVDKTFN
AGTKV
>GCF_000284035.1_ASM28403v1_WP_014351746.1
-TSDFKNGLVLK-I-D-NQ-LQQIVEF-QHVKPGKGPA--FVRTKLKNVVSGKVVDKTFN
AGVKV
>GCF_000284115.1_ASM28411v1_WP_083855151.1
KANDLKPGLVVN-L-D-GL-LYICTKT-EHVKPGKGGA--FVQAKLKSVKHGNVTEKRFR
SSDTV
>GCF_000284155.1_ASM28415v1_WP_014413038.1
SANSIRTGNILV-C-N-ND-LWVVCKTPEHTQPGKGGA--YVQVEMKNLKTGTKRNDRFS
SSDY-
>GCF_000284295.1_ASM28429v1_WP_014446328.1
STNDLKNGLVLN-L-D-KE-LWTVVEF-QHVKPGKGPA--FVRTTLKHVLSGKVVDKTFN
AGTKV
>GCF_000284315.1_ASM28431v1_WP_014449152.1
-TNEFRNGSRLE-L-D-NE-PYIIVEF-QHVKPGKGGS--FVRTKLKSLKSGAVIERTFR
TGEKF
>GCF_000284335.1_ASM28433v1_WP_014453312.1
SANELRSGVTFE-L-D-GE-LFVVISY-QHIKPGKGSP--FVRVKMKSLESGNIIERTFR
PEEKF
>GCF_000284415.1_ASM28441v2_WP_041795193.1
-ANQIRPGHVLE-H-Q-GK-RWTVLKI-QLIQPGKGGA--FIQVEMRDVDGGNKTNERWR
TADTV
>GCF_000284515.1_ASM28451v1_WP_014643723.1
SVNDFRTGLTIE-V-D-GD-IWSVMDF-QHVKPGKGAA--FVRTKLRNLRNGNIQEKTFR
GGEKV
>GCF_000284615.1_ASM28461v1_WP_011786227.1
STNEFRSGLKVL-L-D-GD-PCIMLEN-EFVKPGKGQA--FNRVKLRNLMTNRVWERTFK
SGESL
>GCF_000286435.2_ASM28643v2_WP_004234989.1
STNEFRQGLKIM-L-D-GE-PCVVVES-EFVKPGKGQA--FARVRLRKLISNKLLEKTFK
STDS-
>GCF_000287355.1_ASM28735v1_WP_014889062.1
STNELRSGLNII-L-D-GE-PCTIIEN-EFVKPGKGQP--FNRVRLRKLGSGKVLGKIFK
SSE--
>GCF_000294515.1_ASM29451v1_WP_014910495.1
TTNDIKNGTTLR-L-DNGV-LWNVLEF-QHVKPGKGGA--FVRTKLKNVLTGKIVDKTFN
AGAKV
>GCF_000294775.2_ASM29477v2_WP_009332911.1
SVNDFRTGLTIE-V-D-NG-IWRVMDF-QHVKPGKGAA--FVRSKLRNLRTGAIQEKTFR
AGEKV
>GCF_000298115.2_ASM29811v2_WP_013727961.1
STADFKNGLTIE-V-D-NA-IWRILSF-QHVKPGKGGA--FVRSKLKNLRTGAVQEKTFR
SGAK-
>GCF_000299235.1_ASM29923v1_WP_014961240.1
-TNEFRNGARLE-L-D-GE-PYIIVEF-QHVKPGKGGA--FVRTRLKSLKNGNVIDRTFR
SGEKF
>GCF_000299335.2_ASM29933v2_WP_008733367.1
STSEFKSGLKVM-L-D-GD-PCAIVEN-EFVKPGKGQA--FNRVRLRNLRSGKIWERTFK
SGESL
>GCF_000300005.1_ASM30000v1_WP_014993055.1
STSEFKSGLKVM-L-D-GD-PCSIIEN-EFVKPGKGQA--FNRVKLRNLKSGKVWERTFK
SGDSL
>GCF_000300135.1_ASM30013v1_WP_014973902.1
-MNNLKNGLTIE-Y-S-NS-IWRVLDF-QHVKPGKGGA--FVRSKLKNLRTGAVNEVTFR
PGDKF
>GCF_000300295.4_ASM30029v4_WP_017378362.1
-TSEFKGGLKLI-I-D-ND-PCSIIEN-EFVKPGKGQA--FSRVKLRNLKTGRVLERTYK
SGESV
>GCF_000300455.3_ASM30045v4_WP_017459193.1
--NDFRAGLKIM-M-D-GE-PYAVEAS-EFVKPGKGQA--FARVKLRRLLTGTRVEKTFK
STDS-
>GCF_000304215.1_ASM30421v1_WP_015022137.1
-SNDIKNGSVIN-L-D-GK-LWTVIKF-QHVKPGKGPA--FVRTTIKDVLSGKIVDRTFN
AGMK-
>GCF_000304455.1_CCh_cEper1_WP_014934571.1
-TSDIKNGLCIV-L-N-ND-IYSVVEF-QHVKPGKGAA--FVRTKLKSLTKERQIDHTFN
AGVKI
>GCF_000304735.1_ASM30473v1_WP_015055399.1
-SSEIEKGSFLL-I-K-GA-PHIVLER-EFSKTGRGGA--IVRLKLKNLKNKFVIRETLK
GADT-
>GCF_000306785.1_ASM30678v1_WP_014741326.1
TTNDLKNGTVLN-L-D-GQ-LWTVTDF-QHVKPGKGGA--FVRTTLKNVLSGKVVDRTFN
AGTKV
>GCF_000307105.1_ASM30710v1_WP_014956946.1
-ASDLRKGLKFE-I-D-GE-PYVIIGF-EFKKPGKGQS--LYKCKLKNMITGSQFERTYR
SGDKF
>GCF_000309885.1_ASM30988v1_WP_016329698.1
-VTDLRPGTKVK-M-E-GG-LFECVEY-QHQKIGRGGA--KVVAKFKNLETGATIERTFN
SGEKL
>GCF_000311765.1_ASM31176v1_WP_007282875.1
-ANLIRAGQVIE-H-G-GR-RWTVLKQ-QIITPGKGGA--FIQVEMRDLNTGNKTNERWR
TADSV
>GCF_000313175.2_ASM31317v2_WP_004460032.1
--TEVKKGMVLK-V-E-GD-LYSVVKT-EFVNPGKGSA--FIRTKLKNLTRNSSIERTFK
AAEKL
>GCF_000313635.1_ASM31363v1_WP_014335459.1
-VNEFKPGITFK-D-D-GQ-IYAVIES-QHSKQGRGQA--NVKTKVKNLKTGAITLKTYS
GGTKV
>GCF_000316515.1_ASM31651v1_WP_015109877.1
SSNDFRTGTTIE-L-D-GQ-VWRVVEF-LHVKPGKGSA--FVRTKLKGVQSGNVVEKTFR
AGET-
>GCF_000317025.1_ASM31702v1_WP_015145905.1
SSNDFRSGVTIE-L-D-GS-VWRVVEF-LHVKPGKGSA--FVRTKLKNVQTGNVVERTFR
AGETV
>GCF_000317105.1_ASM31710v1_WP_015146997.1
SSNDFRTGVTIE-L-D-GV-VWRVVEF-LHVKPGKGSA--FVRTKLKNVQNGSVIERTFR
AAESV
>GCF_000317125.1_ASM31712v1_WP_015155916.1
SSNDFRPGVSIV-L-D-GS-VWRVVEF-LHVKPGKGSA--FVRTKLKNVQSGSVVERTFR
AGETV
>GCF_000317305.3_ASM31730v3_WP_019513478.1
STADFKNGLVLQ-I-E-GQ-LWQITEF-QHVKPGKGPA--FVRTKLKNILSGKVVDKTFN
AGVKV
>GCF_000317435.1_ASM31743v1_WP_015198698.1
SSNDFRPGVSIV-L-D-GS-VWRVIEF-LHVKPGKGAA--FVRTKLKNAQTGGVMEKTFR
AGETV
>GCF_000317475.1_ASM31747v1_WP_041622404.1
SSNDFRPGVSIE-W-N-NG-VWRVIEF-LHVKPGKGSA--FVRTKLKNVQTGNVVEQTFR
AGET-
>GCF_000317495.1_ASM31749v1_WP_015203321.1
SSNDFRPGVSIE-W-N-GG-VWRVVEF-LHVKPGKGSA--FVRTKLKNVQTGSVVEQTFR
AGETL
>GCF_000317575.1_ASM31757v1_WP_015195282.1
SSNDFRTGVSIE-L-D-GS-VWRVVEF-LHVKPGKGSA--FVRTKLKNVQTGSVVERTFR
AGETV
>GCF_000317615.1_ASM31761v1_WP_015229397.1
SSNDFRTGMTIE-L-E-GN-VWRVVEF-LHVKPGKGSA--FVRTKLKNVKTGNVAERTFR
AGETV
>GCF_000317675.1_ASM31767v1_WP_015220379.1
SSNDFRPGVSIE-L-D-GG-VWRVVEF-LHVKPGKGSA--FVRTKLKNAQTGSVVEKTFR
AGETV
>GCF_000317695.1_ASM31769v1_WP_015212530.1
SSNDFRPGVSIV-L-D-GS-VWRVIDF-LHVKPGKGSA--FVRTTLRNVQSGKVLEKTFR
AGESL
>GCF_000317835.1_ASM31783v1_WP_015234080.1
-VTDLRNGTKVE-M-D-GG-LWECLEY-SHLKMGRGGA--KVVTKFRNMESGSIVDRTFN
SGEKL
>GCF_000317855.1_ASM31785v1_WP_002993230.1
EASKLKAGMTFE-S-E-GK-LIRVLEA-SHHKPGKGNT--IMRMKLRDVRTGSTFDTTYR
PDEKF
>GCF_000319245.1_ASM31924v1_WP_015237885.1
TAQELRIGNVVM-V-S-GE-PLVVQKT-EYNKSGRNSA--VVRMKFKNLLIGSVSESVYK
ADEKF
>GCF_000319575.2_ASM31957v2_WP_016353705.1
TTNQFKSGLKLL-L-D-GE-PYSIVEN-EFVKPGKGQA--FNRVKVRNLKTGKVIDRTFK
SGESV
>GCF_000325665.1_ASM32566v1_WP_013244001.1
-VNDLRKGDAII-L-D-GE-TYLVIDA-HFHRAQQRKA--NVRTKLKNMIKGNMVEKTFA
STETV
>GCF_000325705.1_ASM32570v1_WP_015264054.1
STADFKNGLCME-M-N-ND-IWSIVEF-QHVKPGKGAA--FVRTKLKSLTTGKVLDKTFN
AGEKI
>GCF_000328705.1_ASM32870v1_WP_015103678.1
TTNDLKNGLVLN-L-D-GQ-LWTVTAF-QHVKPGKGGA--FVRTTLKHVLSGKVVDRTFN
AGTKV
>GCF_000330885.1_ASM33088v1_WP_015341611.1
-ASSVRKGNVLD-V-D-GK-LYVVLTA-QNFHPGKGTP--VTQVDMRRIVDGVKVSERWR
TTEQV
>GCF_000331735.1_ASM33173v1_WP_015351882.1
-TSEFHNGMKIE-I-D-GE-PFVIVEF-QHVKPGKGSS--FTRTKLRSLISGRVLTPTMK
SGDKV
>GCF_000331995.1_ASM33199v1_WP_015358244.1
SAGEFKNGVTFE-M-D-GQ-VYQVIEF-QHVKPGKGAA--FVRTKLKNLITGATIERSFS
PTDKF
>GCF_000332115.1_ASM33211v1_WP_015363504.1
STSDIRKGLCIR-Y-N-HD-IYKIIEF-LHVKPGKGPA--FVRTKLKSVTSGKVIDNTFS
AGHKI
>GCF_000332735.1_ASM33273v1_WP_002465773.1
SVNDFKTGLTIS-V-D-NG-IWKVIDF-QHVKPGKGSA--FVRSKLRNLRTGAIQEKTFR
AGEKV
>GCF_000340435.2_ASM34043v3_WP_047316552.1
-TADFKNGLVLA-I-E-GQ-LWTIIEF-QHVKPGKGPA--FVRTKLKNVLSGKVVDKTYN
AGVKV
>GCF_000340885.1_ASM34088v1_WP_015392816.1
TAGDIRKGTTFE-L-E-GQ-VFTVVEF-LHVKPGKGAA--FVRTKLRNVISGGVTDTTFN
PTTKL
>GCF_000341345.1_ASM34134v1_WP_015400995.1
-TADFKNGLVLK-V-D-GK-LQQIVEF-QHVKPGKGPA--FVRTKLKDVVSGKTIDKTWN
AGVKV
>GCF_000341355.1_ASM34135v1_WP_015398512.1
-GNEIRPGNVIE-H-Q-GG-LWVAVKC-NAVKPGKGGA--FNQVEMKNVIDGTKLNERFR
AAETV
>GCF_000341385.1_ASM34138v1_WP_010705793.1
-GNEIRPGNVIE-H-Q-GS-LWVAVKC-NAVKPGKGGA--FNQVEMKNLIDGTKLNERFR
AAETV
>GCF_000341395.1_ASM34139v1_WP_015403968.1
-ASDLRKGLKIQ-I-D-GQ-PYIITNF-EFSKPGKGQA--LYRCKMRNMITGNQFTQTYR
SNEKF
>GCF_000344785.1_ASM34478v1_WP_015651405.1
-TADFKNGLVLK-I-D-GK-LQQITEF-QHVKPGKGPA--FVRTKLKDVVSGKTIDKTWN
AGVKV
>GCF_000347635.1_ASM34763v1_WP_034898594.1
STNEFKSGLKIM-L-D-GE-PCNILEN-EFVKPGKGQA--FSRVKIRKLISGKVIEKTFK
SGDSV
>GCF_000347695.1_ASM34769v1_WP_015450694.1
TTNDIKNGSVLN-L-D-GQ-LWQVIKF-QHVKPGKGPA--FVRTTIKNVLSGKIVDKTFN
AGMK-
>GCF_000349975.1_ASM34997v1_WP_002956382.1
-MSELKKGLKIE-I-D-GI-PYRITEY-QHVKPGKGAA--FVRAKIKSFLDGKVIEKTFH
AGDK-
>GCF_000354175.2_ASM35417v2_WP_005381500.1
STNEFKGGLKLM-L-D-NE-PCVILEN-EYVKPGKGQA--FNRVKIRKLLSGKVLEKTFK
SGDT-
>GCF_000355675.1_ASM35567v1_WP_015486135.1
TAHDFRIGQVLS-L-N-GQ-AWVILKT-EFNKSGRNSA--VVKMKLKNLITGASQEPVFK
ADDKL
>GCF_000367205.1_ASM36720v1_WP_015582678.1
STNDIKNGTVLN-L-D-GQ-LWTVIWF-QHHKPGKGNT--VVRTKLKHVLSGKVVDKTFN
SDVKI
>GCF_000376585.1_ASM37658v1_WP_015588025.1
-ANDIRPGQVLE-H-N-GG-LFLVVSI-MHTQPGKGGA--YIQAEMKNIQTGAKYYERFR
SDAT-
>GCF_000376645.1_ASM37664v1_WP_006250738.1
STNDFKKGLKFI-Q-D-GE-PCVIVEN-EFVKPGKGQA--FTRTKIRKLISGKVLEINFK
SGTSV
>GCF_000380335.1_ASM38033v1_WP_012700159.1
TAQEFRAGQVAM-I-N-GE-PWVIQKA-EFNKSGRNAA--VVKMKLKNLLNGQATETVYK
ADDKF
>GCF_000385925.1_ASM38592v1_WP_015605685.1
EASKLRAGMTFETA-D-GK-LIRVLEA-SHHKPGKGNT--IMRMKLRDVRTGSTFDTSYR
PEEKF
>GCF_000397205.1_ASM39720v1_WP_007931398.1
--KELKPGTVIR-I-D-ND-PWLVQKA-EFTKSGRNSA--IMKTKLKNLLTGYKTETVYG
ADDKL
>GCF_000400955.1_ASM40095v1_WP_016340658.1
SVNDFRPGITFE-Y-E-GN-IYVVLEA-QHSKSGRGQA--HVKTKVKNLRTGSTTMITFT
GGDKV
>GCF_000412695.1_ASM41269v1_WP_016493238.1
TAQEFRAGQVAN-I-N-GA-PWVIQKA-EFNKSGRNSA--VVKMKLKNLLTGAGTETVFK
ADDKL
>GCF_000422085.1_ASM42208v1_WP_020824887.1
SSNDFRPGLKIM-F-E-GE-PYAIESS-EFVKPGKGQA--FARVKMRRLLTGTRVEKTFK
STDS-
>GCF_000439435.1_ASM43943v1_WP_020834144.1
SVNDLRPGSTFL-Y-E-GN-IFVVLEN-SFSKTGRQQG--KVTVKVKNLRTGARVEITFT
GGEKV
>GCF_000444875.1_ASM44487v1_WP_020938844.1
STNDLKNGLVLK-L-EGGQ-LWSVVEF-QHVKPGKGPA--FVRTKLKNVLSGKVVDKTFN
AGVKV
>GCF_000444995.1_ASM44499v1_WP_041527025.1
-ASSLRKGNVVE-L-D-DR-LYVVLTA-TSFHPGKGTP--TTQVDMRRISDGTKVSERWK
TTEQV
>GCF_000445425.4_ASM44542v4_WP_020954603.1
--GDIEKGIFLL-F-K-GM-PHVVLTR-EFSKMGRGAS--IVRLKLKNLKNKSIVNETLK
GADT-
>GCF_000447675.1_ASM44767v1_WP_020965606.1
--GDIAKGTVLL-N-K-GT-PYLVVER-EFVNPGKGAA--FARVKMKNLRDGSVLMQTIK
TADTV
>GCF_000454045.1_ASM45404v1_WP_003944958.1
STSDFKNGLVLQ-I-E-GQ-LWTIIEF-QHVKPGKGPA--FVRTKLKNVLSGKVVDKTFN
AGVKV
>GCF_000468615.2_ASM46861v2_WP_024481236.1
STSDIRKGLCIR-Y-N-ND-IFKIIEF-LHVKPGKGPA--FVRTKLKSVTTGKVLDNTFS
GGSKI
>GCF_000470775.1_ASM47077v1_WP_021754721.1
STADIKNGIVLN-I-D-GQ-LWSVIEF-QHVKPGKGGA--FVRTKLKNVTTGKTVDRTYN
AGAKI
>GCF_000471025.2_ASM47102v2_WP_021828387.1
--NQLSVGMFIS-T-K-DG-LYKVVSV-SKVTGAKGES--FIKAALKSPDSEDIIERNFK
IG---
>GCF_000471025.2_ASM47102v2_WP_021828638.1
STSDFRVGLRIE-I-D-GQ-PYLILQN-DFVKPGKGQA--FNRIKVKNFLTGRVIEKTFK
SGESV
>GCF_000477415.1_ASM47741v1_WP_022768898.1
-ARELRAGQTVL-W-K-GV-PHLVLDH-SFNKTAMRGG--LIKCKLKNLYTKAIITE---
-----
>GCF_000478885.1_ASM47888v1_WP_022739459.1
STADFKNGMCII-N-N-GK-MCTIVEF-QHVKPGKGGA--FVRTKLKDIKTGRVVDYTFN
AGTKF
>GCF_000485905.1_ASM48590v1_WP_023367569.1
STNQFKSGLKLL-L-D-GE-PYSIVEN-EFVKPGKGQA--FNRVKVRNLKTGKVIDRTFK
SGESV
>GCF_000493735.1_ASM49373v1_WP_023177166.1
SVNDFKTGLTIE-F-D-GS-IWRVVDF-QHVKPGKGAA--FVRSKLKNLRSGAVQEKTFR
AGEKV
>GCF_000494755.1_ASM49475v1_WP_023560725.1
STNDLKNGLVLN-L-E-GA-LWAVVEF-QHVKPGKGGA--FVRTTLKNVLSGKVVDKTFN
AGTR-
>GCF_000495935.2_ASM49593v2_WP_009091817.1
-TADIKKGLCIE-F-S-ND-IYKVIEF-LHVKPGKGPA--FVRTKLKSVTNGKVLDNTFS
AGHKI
>GCF_000497525.1_ASM49752v2_WP_000626513.1
SVNDFRTGLTIS-V-D-NA-LWQVLDF-QHVKPGKGAA--FVRSKLRNIRTGSVQEKTFR
AGEKV
>GCF_000500935.1_ASM50093v1_WP_023789138.1
-VNDLRPGSTFL-Y-E-GN-IFVVLEN-SFSKTGRQQG--KVTVKVKNLRSGARVELTFT
GGDKV
>GCF_000503895.1_ASM50389v1_WP_041318747.1
-ASSIRKGNVLD-L-D-GK-LAVVISA-ENIHPGKGTP--VTHLEMRRISDGVKVTERYR
TTDQV
>GCF_000507245.1_ASM50724v1_WP_041401626.1
-AGQVAKGMCLI-M-K-NA-PHLVVER-EFVNPGKGSA--FVRLKLKNLVTGSSLKETIK
SNDNV
>GCF_000508245.1_ASM50824v1_WP_024071258.1
-ARELRSGQTIL-Y-K-GE-PHLVLDH-SFNKTAMRGG--IVKCKLKNLYTKAIFIE---
-----
>GCF_000511305.1_ASM51130v1_WP_006551441.1
-TSDFKNGLVLK-I-D-GQ-LWQIIEF-QHVKPGKGPA--FVRTKLKNVTSGKTVDKTWN
AGVKV
>GCF_000512205.2_ASM51220v2_WP_025294494.1
---DIRPGNIIE-Y-E-GG-LWRAVKI-QHTQPGKGGA--YMQVELKNLIDGRKNNVRFR
SAETV
>GCF_000512355.1_ASM51235v1_WP_025384856.1
STNEFKNGLKVM-I-D-NA-PCSIVDC-EFVKPGKGQA--FTRIKIRNLKTGRVVERTYK
SGETL
>GCF_000512895.1_ASM51289v1_WP_015042509.1
SSNDFKTGVTIE-L-D-GD-IFQIVEF-QHVKPGKGAA--FVRAKVKNVRTGGVVEKKFN
AGEKV
>GCF_000512915.1_ASM51291v1_WP_025279195.1
-SQDIKNGTCIR-L-D-GK-LYFCVEF-LHVKPGKGNT--IMRTKLKDVVSGRVLERRFN
IGEKL
>GCF_000513215.1_DB11_WP_004929666.1
SSNDFRPGLKIM-F-E-GE-PYAVEAS-EFVKPGKGQA--FARVKMRRLLTGTRVEKTFK
STDS-
>GCF_000517605.1_ASM51760v1_WP_017962511.1
-ASSVRKGNVLD-V-D-GK-LYVVLTA-QNFHPGKGTP--VTQVDMRRIVDGVKVSERWR
TTEQV
>GCF_000521505.1_ASM52150v1_WP_025372033.1
TAQELRVGNVVM-V-G-TE-PLVVQKA-EYNKSGRNSA--VVKLKFKNLLTGSGSEQVSK
ADEKF
>GCF_000521565.1_ASM52156v1_WP_025368684.1
-SNNFRSGCKII-F-E-NE-PYLIESS-EFVKPGKGQA--FVRVKLRKLLTRQLIEKTFK
STDY-
>GCF_000523235.1_ASM52323v1_WP_025350726.1
-TSDFKNGLVLK-I-D-GQ-LQQIIEF-QHVKPGKGPA--FVRTKLKNVLSGKVVDKTFN
AGVKV
>GCF_000525635.1_ASM52563v1_WP_025356266.1
TTNDLKNGLVLN-L-D-GQ-LWTVVEF-QHVKPGKGGA--FVRTKLKHVLSGKVVDKTFN
AGTKV
>GCF_000525655.1_ASM52565v1_WP_025402746.1
-TADFKNGLVLK-M-D-NK-LQQILEF-QHVKPGKGPA--FVRTKLKDVVSGKIVDKTFN
AGVKV
>GCF_000525675.1_ASM52567v1_WP_025308540.1
-TSDFRKGLKVM-V-E-GK-PYVVVDF-QHVKPGKGNQ--FTRSKLRNLLTGQNLEVTFK
SGEKF
>GCF_000550785.1_ASM55078v1_WP_006823631.1
-TSDFKNGLVLK-I-D-NK-LQQIIEF-QHVKPGKGPA--FVRSKLKDVVSGKTTDKTWS
AGTKV
>GCF_000550805.1_ASM55080v1_WP_025252920.1
TTSDFKNGLVLK-I-D-NK-LQQIVEF-QHVKPGKGPA--FVRTKLKDVVTGKVTDKTFN
AGVKV
>GCF_000565175.1_ASM56517v1_WP_025362958.1
-VNDLRPGSTFL-Y-D-GN-IFVVLEN-SFSKSGRQQG--KVTVKIKNLRTGARLELTFT
GGEKV
>GCF_000565215.1_ASM56521v1_WP_025250846.1
-VNDLRPGTTFS-Y-E-NN-IYVVIEQ-SFTKTGRAQG--HVKVKVKNLRSGARTEITFT
GGDKV
>GCF_000568815.1_ASM56881v1_WP_025343981.1
SMGDLKKGLKIE-I-N-GT-PYKIVEY-QHVKPGKGAA--FVRCKIKSFMDGRVIEKTFH
AGDK-
>GCF_000576555.1_ASM57655v1_WP_044002435.1
-TADFRNGLVLN-Y-N-GD-LHVITEF-QHVKPGKGPA--FVRTKLRNIKTGRVIDNTFN
AGVKV
>GCF_000583875.1_ASM58387v1_WP_020356558.1
STSDFRVGLRIE-I-D-GQ-PYLILQN-DFVKPGKGQA--FNRIKVKNFLTGRVIEKTFK
SGESV
>GCF_000583875.1_ASM58387v1_WP_038500472.1
--NQLSVGMFIS-T-K-DG-LYKVVSV-SKVTGAKGES--FIKAVLKSPDSDDTIERNFK
VGQ--
>GCF_000590475.1_ASM59047v1_WP_025242341.1
TAQEFRAGQVAV-I-N-GA-PWIIQKA-EFNKSGRNSA--VVKMKLKNLLNGSATETVYK
ADDKL
>GCF_000590555.1_ASM59055v1_WP_020976343.1
-TADFKNGLVLK-I-D-NK-LQQIIEF-QHVKPGKGPA--FVRTKLKDVVSGKVTDKTFN
AGVKV
>GCF_000599985.1_ASM59998v1_WP_025314677.1
STNEFKAGLKIM-Q-D-GE-PCVIVEN-EFYKPGKGQA--INRVKIKKLLSGKTVDKTFK
SGESV
>GCF_000604125.1_ASM60412v1_WP_010881973.1
--GDIAKGTVLL-H-K-GA-PYLVVER-EFVNPGKGAA--FARVKMKHLRDGSVLTQTVK
TSDTV
>GCF_000612055.1_ASM61205v1_WP_024964131.1
TTNDLKNGMVLK-I-D-NQ-LWQVVEF-QHVKPGKGPA--FVRTKLRNVLSGKNVDKTMN
AGVKV
>GCF_000612485.1_ASM61248v1_WP_005016087.1
TAQELRVGNVVM-V-G-KD-PLVVQKT-EYNKSGRNAA--VVKLKFKNLLTGSASESVYK
ADEKF
>GCF_000612685.1_scf7180000000004_WP_043683651.1
-AQELRVGNVVM-V-G-SD-PLVVQKA-EYNKSGRNAA--VVKLKFKNLLTGSASESVYK
ADEKF
>GCF_000626635.1_ASM62663v1_WP_038557117.1
STADFKNGMCFM-F-K-GD-IYTIVSF-LHVKPGKGPA--FVRTKLKNVKTGRVIENTFN
SGVKV
>GCF_000626675.1_ASM62667v1_WP_038548480.1
-TADFKNGLVLK-I-D-NK-LQQIIEF-QHVKPGKGPA--FVRTKLKDVVSGKTLDKTFN
AGVKV
>GCF_000632985.1_ASM63298v1_WP_038558922.1
--NDIKVGNILE-H-K-NG-LYYVLKR-EHVKPGKGGA--FVNVEMKSIDGATKLNHRFR
SEEVV
>GCF_000635915.2_ASM63591v2_WP_025978197.1
-ANTIKPGMVLQ-H-N-GG-LWVVTKA-SHVKPGKGGA--FANVEAKNLETGNKLNERFR
SEDKV
>GCF_000648515.1_ASM64851v1_WP_006686282.1
--NDFRAGLKIM-L-D-GE-PYAVEAS-EFVKPGKGQA--FARVKLRRLLTGTRVEKTFK
STDS-
>GCF_000695835.1_ASM69583v1_WP_038562106.1
-VNTFKGGITFE-D-E-GE-IFVVIEA-QHSKQGRGQA--NVKAKVKNLRTGAITIKSYT
GGTM-
>GCF_000697965.2_ASM69796v2_WP_029742428.1
-ASSVRKGNVLD-V-D-GK-LYVVLTA-QNFHPGKGTP--VTQVDMRRISDGVKVSERYR
TTEQV
>GCF_000699505.1_ASM69950v1_WP_038502412.1
-SNDLKNGMVLN-I-E-GQ-LWAVTEF-QHVKPGKGAA--FVRSKLKNVLTGKVVEKTFN
AGVKV
>GCF_000706685.1_ASM70668v1_WP_029377206.1
SVNDFKTGLTIA-V-D-NG-IWKVLDF-QHVKPGKGSA--FVRSKLRNLRTGSIQEKTFR
GGEKV
>GCF_000723165.1_JAG1_WP_038490460.1
-AKEIRVGNIIM-V-D-SK-PMIVLRS-DVNGSSRTGF--TYKWKMKNLLTNSPQENVFR
GDDKF
>GCF_000723425.2_E11_WP_020728536.1
STADFKNGLVLQ-I-D-GQ-LWSIVEF-QHVKPGKGPA--FVRTKLKNVLSGKVVDKTYN
AGVKV
>GCF_000723465.1_Rb803_WP_022286889.1
TAGDFRNGVTFE-E-D-GN-VMQIVEF-QHVKPGKGAA--FVRAKVRNVISGSVVEKTYN
PTAKF
>GCF_000723505.1_Mucivorans_M3_Nelson-Bomar-Fixed_WP_038657332.1
-TADIKNGMCIE-F-N-GK-TYQIVEF-QHVKPGKGPA--FVRTKLRNLETGLLIDNTFT
AGVKI
>GCF_000724485.1_ASM72448v1_WP_004435591.1
SVNDFRTGLTIE-V-D-GG-IWRVLEF-QHVKPGKGAA--FVRSKLRNLRTGAIQEKTFR
AGEKV
>GCF_000724605.1_ASM72460v1_WP_016442826.1
TTNDLKNGMVLV-F-D-NQ-LWQVVEF-QHVKPGKGPA--FVRTKLKNVLSGKTVDRTLN
AGIKV
>GCF_000724625.1_ASM72462v1_WP_038474210.1
----------FY-M-D-GD-VWTIIEF-QHVKPGKGGA--FVRTRLRKVRTGQVVEKTFR
SGERV
>GCF_000724775.3_ASM72477v3_WP_008179859.1
SVNDFRTGLTIV-V-D-GQ-LYRVLDF-QHVKPGKGAA--FVRSKLRNLRNGSVNEKTFR
AGEKV
>GCF_000725405.1_ASM72540v1_WP_006943829.1
STNDLKNGMVLK-I-DNG--LWSVVEF-QHVKPGKGPA--FVRTKLKNVMSGKIVDKTFN
AGVKV
>GCF_000730165.1_ASM73016v2_WP_004271878.1
-ANTMRPGHVME-N-N-GK-LWVVVKT-QIVQPGKGGA--FIQIEMKDVRTGTKTIERFR
TQESV
>GCF_000730385.1_ASM73038v1_WP_044055985.1
STNEFKGGLKIM-L-D-GE-PCNILEN-EYVKPGKGQA--FNRVKIRKLISGKVLEKTFR
SGESV
>GCF_000731315.1_RG540_Ch_pA_WP_038591328.1
-ASSVRKGNVID-V-D-GK-LYVVLTA-ENFHPGKGTP--VTQVNMRRIVDGVKVSERWR
TTEQV
>GCF_000732925.1_ASM73292v1_WP_038515597.1
TTNDLKNGLVLN-L-D-GQ-LWTVTAF-QHVKPGKGGA--FVRTTLKHVLTGKVVDKTFN
AGTKV
>GCF_000732945.1_ASM73294v1_WP_038605294.1
-TADFKNGLVLK-V-D-GK-LQQIVEF-QHVKPGKGPA--FVRTKLKDVVSGKTIDKTWN
AGVKV
>GCF_000734015.1_ASM73401v1_WP_038063060.1
TTSDFRRGLKIE-W-E-GK-PYEILEF-QHVKISKNQP--TVRTRLKDLTTGRVFEVNFR
AGEKF
>GCF_000736415.1_ASM73641v1_WP_038454728.1
SMGDLKKGLKIE-L-D-GV-PYKIVEY-QHVKPGKGAA--FVRVKLKSFVNGKVLEKTFH
AGDK-
>GCF_000737325.1_ASM73732v2_WP_053233683.1
-TSDIRKNLKVI-L-D-GA-PCVVIDF-QFVKPGKGQA--FTRTKLRNMLTGNVLERTFK
SGEKL
>GCF_000737865.1_ASM73786v1_WP_033490946.1
-SNDIKNGSVIN-L-D-GK-LWTVIKF-QHVKPGKGPA--FVRTTIKDVLSGKIVDRTFN
AGMK-
>GCF_000739085.1_ASM73908v1_WP_017983080.1
TTNDLKNGLVLN-L-D-GQ-LWSVVSF-QHVKPGKGGA--FVRTTLKHVLSGKVVDKTFN
AGTKV
>GCF_000739375.1_ASM73937v1_WP_003056627.1
-AQEIRAGNVIM-F-G-KD-PMIVLKT-EYARGGRGAA--TVRMKLKSLIGNFGTENVFK
ADDKI
>GCF_000739475.1_ASM73947v1_WP_006068769.1
--GEIEKGSFLL-I-K-GT-PHIVLER-EFSKTGRGGA--IVRLKLKNLKNKFVIRETLK
GADT-
>GCF_000743945.1_ASM74394v1_WP_038501009.1
TAQELRVGNVAM-V-D-GQ-PLVVQKA-EYNKSGRNAA--VVKVKFKNLLTGSGSETVFK
ADEKF
>GCF_000747315.1_ASM74731v1_WP_038611789.1
-TADFKNGLVLK-N-E-GK-LQQIIEF-QHVKPGKGPA--FVRTKLKDVVSGKTVDKTFN
AGVKV
>GCF_000747585.1_ASM74758v1_WP_013772988.1
-ASDLRAGMTFE-Q-D-GK-LIKVLES-SHHKPGKGNT--VMRMKLRDVRSGATYDTTMR
PDEKV
>GCF_000750535.1_ASM75053v1_WP_009495493.1
-MNDLKTGLTIL-Y-N-NS-IWRVLEF-QHVKPGKGAA--FVRSKLKNLRSGAVNEVTFR
PGDKF
>GCF_000754275.1_ASM75427v1_WP_005719907.1
TTSDFKPGLKFM-Q-D-GE-PCVIVEN-EFVKPGKGQA--FTRTRIRKLISGKVLDVNFK
SGTSV
>GCF_000755145.1_ASM75514v1_WP_044978791.1
--GDIAKGTVLL-N-K-GT-PYLVVER-EFVNPGKGAA--FARVKMKNLRDGSVLMQTIK
TADTV
>GCF_000756615.1_ASM75661v1_WP_042207480.1
SVNDFKTGLTVE-V-D-GD-IFTVLDF-QHVKPGKGAA--FVRSKLKNLRNGNTVERTFR
AGET-
>GCF_000757785.1_ASM75778v1_WP_043081809.1
SSNDFRAGLKIM-M-D-GE-PYAVESS-EFVKPGKGQA--FARVKLRRLLTGTRVEKTFK
STDS-
>GCF_000757825.1_ASM75782v1_WP_038476416.1
SSNDFRAGLKIM-M-D-GE-PYAVEAS-EFVKPGKGQA--FARVKLRRLLTGTRVEKTFK
STDS-
>GCF_000758685.1_ASM75868v1_WP_038697311.1
SVNDFKTGLTVE-V-D-GD-IFTVLDF-QHVKPGKGAA--FVRSKLKNLRNGNTVERTFR
AGET-
>GCF_000759475.1_ASM75947v1_WP_034826669.1
--NDFRPGLKIM-F-E-GE-PYAIEAS-EFVKPGKGQA--FARVKMRRLLTGSRVEKTFK
STDS-
>GCF_000761215.1_ASM76121v1_WP_043498973.1
STNDLKNGMVLK-L-EGGQ-LWSVVEF-QHVKPGKGPA--FVRTKLKNVLSGKVVDKTFN
AGVKV
>GCF_000763535.1_ASM76353v2_WP_021458016.1
STNEFKGGLKIM-L-D-NE-PCVILEN-EYVKPGKGQA--FNRVKIRKLLSGKVLEKTFK
SGDTV
>GCF_000763575.1_ASM76357v1_WP_009052330.1
-AGDFRKGVTIE-V-D-GQ-VFTVVDF-MHVKPGKGAA--FVRTKLKNVMTGAVIEKTFS
PTEKF
>GCF_000764535.1_ASM76453v1_WP_037530700.1
---DIRPGNIIE-Y-E-GG-IWRAVKI-QHTQPGKGGA--YMQVEMKNLIDGRKNNVRFR
SAETV
>GCF_000767055.1_ASM76705v1_WP_018021741.1
STADFKNGLVLK-V-D-GK-LQQIIEF-QHVKPGKGPA--FVRTKLKDVVSGKTVDKTWN
AGVKV
>GCF_000767465.1_ASM76746v1_WP_007011093.1
---DIRPGNILE-Y-E-NG-IWKVAKT-QHTQPGKGGA--FMQVEMKNLIDGRKTNVRFR
SADTV
>GCF_000772105.1_ASM77210v1_WP_004743319.1
STNEFKGGLKLM-L-D-NE-PCVILEN-EYVKPGKGQA--FNRVKIRKLLSGKVLEKTFK
SGET-
>GCF_000785105.2_ASM78510v2_WP_035167256.1
STADFKNGLTIE-V-D-GA-IWRIISF-QHVKPGKGGA--FVRSKLKNLRTGAVQEKTFR
AGAK-
>GCF_000785495.1_ASM78549v1_WP_038679307.1
TTNDLKNGMVLN-L-E-GQ-LWQVVEF-QHVKPGKGPA--FVRTKLKHVETGKNVDKTFN
AGTKV
>GCF_000800475.2_ASM80047v2_WP_022857767.1
TTNDIKNGSILN-L-D-GQ-LWQVIKF-QHVKPGKGPA--FVRTTIKNVLSGKIVDKTFN
AGMK-
>GCF_000801275.2_ASM80127v1_WP_004399838.1
STNEFKGGLKIM-L-D-NE-PCVILEN-EYVKPGKGQA--FNRVKIRKLLSGKVLEKTFK
SGDTV
>GCF_000801295.1_ASM80129v1_WP_043107568.1
-TNEFRSGLKLM-L-D-GD-PCVIIEN-EFVKPGKGQA--FNRVKLRNLKTGRVLEKTFK
SGESV
>GCF_000802245.2_ASM80224v2_WP_039648992.1
STNDLKNGMVLK-L-EGGQ-LWSVVEF-QHVKPGKGPA--FVRTKLKNVLSGKVVDKTFN
AGVKV
>GCF_000803645.1_ASM80364v1_WP_039573784.1
---EIRPGNIIE-F-E-KG-IWKVTKI-QHTQPGKGGA--YMQVEAKNLIDGRKLNNRFR
SADTV
>GCF_000807275.1_ASM80727v1_WP_039103195.1
STSEFKAGLKIM-Q-D-GE-PCVIVEN-EFYKPGKGQA--LNRVKIKKLLSGKTVDKTFK
SGESV
>GCF_000812665.2_ASM81266v2_WP_039004621.1
-GNEIRPGNVLD-H-N-EG-LWVAVKV-DHVKPGKGGA--FAQVELKNLRNGSKLNERFR
SADKV
>GCF_000815025.1_ASM81502v1_WP_039669765.1
SANELRVGLKVM-I-N-GD-PCSIIEN-EFVKPGKGQA--FNRVRFRNLKTDRILERTLK
SGEV-
>GCF_000815225.1_ASM81522v1_WP_039123397.1
-TNEFKGGLKIL-I-D-GN-PMVIVEN-EFVKPGKGQA--FNRVKLKNLINDRVIEKTFK
SGESV
>GCF_000816145.1_ASM81614v1_WP_031505082.1
-VSDLRKGMVIM-Y-E-GE-PYRVIDV-NKHHMAMGRG--LVRTKLKNVKTGLVRDVTFS
SGDRV
>GCF_000817955.1_ASM81795v1_WP_039742127.1
-VADLKKGLKLT-L-D-GA-PYVVVAF-EFSKPGKGQA--LYRTKLKNMISGVTLDRTYR
SGETF
>GCF_000818035.1_ASM81803v1_WP_003773652.1
TAQELRAGNVFM-V-G-ND-PMVVQKT-EYIKGGRSSA--KVSMKLKNLLTGAASENIYK
ADDKF
>GCF_000819445.1_ASM81944v1_WP_040085937.1
-TADFKNGLVLK-V-D-GK-LQQIVEF-QHVKPGKGPA--FVRTKLRDVLTGKNVDKTWN
AGVKV
>GCF_000827005.1_ASM82700v1_WP_040255098.1
STNDLKNGMVLK-L-DGGQ-LWSVVEF-QHVKPGKGPA--FVRTKLKNVLSGKVVDKTFN
AGVKV
>GCF_000827125.1_ASM82712v1_WP_040199273.1
-CSDLKKGLKLM-V-D-GE-PHVIVAF-DFTKPGKGQA--LYKCKLRNMITGSLFDRTYR
SGESF
>GCF_000828475.1_ASM82847v1_WP_045368606.1
-GNEIRPGNVIQ-H-K-DG-LWVAVKT-QAVKPGKGPA--YAQVELKNLIDGSKLNERFR
ASETV
>GCF_000828615.1_ASM82861v1_WP_041070200.1
STNEFRGGLKLL-L-D-GD-PYVIIEN-EFVKPGKGQA--FNRVKLRNLKTGRVLEKTFK
SGESV
>GCF_000828655.1_ASM82865v1_WP_041077350.1
-VGDLRKGMVIM-Y-E-NE-PYRVIDV-NKHHMAMGRG--LVRTKLKNVKTGLVRDVTFS
SGDRV
>GCF_000828675.1_ASM82867v1_WP_041082995.1
-VGDLKKGMVIM-V-D-GE-PYRVIDV-NKHHMAMGRG--IIRTRLKSVKTGLVKEANFS
SGERV
>GCF_000828835.1_ASM82883v1_WP_045472253.1
STNEFKSGLKLM-I-D-GD-PCSIIEN-EFVKPGKGQA--FSRVKFRNLKTGRVIERTFK
SGDT-
>GCF_000829035.1_ASM82903v1_WP_003566713.1
-AIDLKSGMVFV-K-D-GK-LIKVLES-NHHKPGKGNT--VMQMKLYDIRSGANVTTTMR
PSEKV
>GCF_000829315.1_ASM82931v1_WP_041046048.1
-ANDIRPGQVLE-H-N-GG-LFLVVSI-MHTQPGKGGA--YIQAEMKNIKTGAKHYERFR
SDAT-
>GCF_000829395.1_ASM82939v1_WP_041093451.1
STANFKNGLTIE-V-D-NA-IWRIIEF-QHVKPGKGGA--FVRSKLKNLRTGAVQEKTFR
SGAK-
>GCF_000830885.1_ASM83088v1_WP_011309346.1
--EEISKNKKIM-L-D-DI-PYNVDDV-DFMKPGKGSA--VYRIKFRNLMDGGILERTFH
SGDKL
>GCF_000830885.1_ASM83088v1_WP_034376585.1
-GNELKKSCIIQ-Q-E-NG-LFQVIDI-QHVK-MKHTA--LLRLKLKDIRDGHTMEQTFQ
SDEKF
>GCF_000831005.1_ASM83100v1_WP_041332400.1
STNEFRGGLKVL-L-D-GD-PCIILEN-EFVKPGKGQA--FNRVKLRNLMTNRQWERTFK
SGESL
>GCF_000831485.1_ASM83148v1_WP_003102055.1
EASKLRAGMTFE-S-E-GK-LIRVLDA-SHHKPGKGNT--IMRMKLRDVRTGSTFDTTYR
PDEKF
>GCF_000831645.3_ASM83164v3_WP_041499602.1
SVNDFKNGLTIE-V-K-DS-IWRVIEF-QHVKPGKGSA--FVRSKLKNLRTGAVQEMTFR
STAKV
>GCF_000832305.1_ASM83230v1_WP_043347839.1
TAQELRVGNVFM-I-G-TD-PMVVQKA-EYNKSGRNSA--VVKMKYKNLLTEAPGESVFK
ADDKF
>GCF_000832605.1_ASM83260v1_WP_002129052.1
SVNDFRTGLTIS-V-D-NA-LWQVMDF-QHVKPGKGAA--FVRSKLRNLRTGSVQEKTFR
AGEKV
>GCF_000832985.1_ASM83298v1_WP_013059155.1
SVNDFRTGLTVE-V-D-GG-IWRVMDF-QHVKPGKGAA--FVRSKLRNLRTGAVQEKTFR
AGEKV
>GCF_000833025.1_ASM83302v1_WP_041891530.1
-TADIRNGLCIQ-Y-N-ND-IYKIVEF-LHVKPGKGPA--FVRTKMRSVTNGRVLENTFS
AGHKI
>GCF_000833105.2_ASM83310v2_WP_023974718.1
TAGDIRKGTTFE-L-D-GQ-VFTVVEF-LHVKPGKGAA--FVRTKLRNVISGGVTDTTFN
PTTKL
>GCF_000833575.1_ASM83357v1_WP_042531048.1
-TTDFKNGLVLK-I-D-NK-LQQIVEF-QHVKPGKGPA--FVRTKLKDVVSGKVTDKTFN
AGVKV
>GCF_000835165.1_ASM83516v1_WP_042621512.1
STADFKNGLVLK-V-D-GK-LAQIIEF-QHVKPGKGPA--FVRTKLKEVLSGKTLDKTFN
AGVKV
>GCF_000875755.1_ASM87575v1_WP_004427057.1
SVNDLRPGTTFL-Y-D-GN-IYLVLEQ-SFSKTGRQQG--KVSVKAKNLRTGSRVDITFT
GGEKV
>GCF_000940805.1_ASM94080v1_WP_044616924.1
STNEFRGGLKVL-L-D-GE-PCSIVEN-EFVKPGKGQA--FNRVKLKNLKTGRTWERTFK
SGESL
>GCF_000940845.1_ASM94084v1_WP_080516189.1
TTNDIKNGTVLN-L-D-GQ-LWQVLWF-QHHKPGKGNT--VVRTKIKNVLNGKVVDRTFP
ADTKI
>GCF_000940995.1_ASM94099v1_WP_039459773.1
STNEFRGGMKIM-L-D-NE-PCVIIEN-EFVKPGKGQA--FNRVKIRKLLSGKVLEKTFK
SGESV
>GCF_000941055.1_ASM94105v1_WP_044638984.1
TTSDIRNGLCIR-Y-N-ND-IYKIIEF-LHVKPGKGPA--FVRTKMKSVTNGKVLDNTFS
AGHKL
>GCF_000953135.1_LFA_WP_045094588.1
STNEFKNGLKVM-V-D-DA-PCNILDC-EFVKPGKGQA--FTRVKIRNLKTGRVVERTFK
SGDTL
>GCF_000953195.1_Acholeplasma_oculi_strain_19L_WP_045749529.1
STSEFKTGLTIA-I-D-GQ-IYVILEF-LHVKSARSGA--IINTKLRNLRTGNIQEITFK
SGDKV
>GCF_000953215.1_DG5_WP_034840199.1
SAGDFRNGLTFE-M-D-GS-VYSVVEF-QHVKPGKGAA--FVRTKLKNVITGAVIEKTFS
PTDKF
>GCF_000953475.1_MfumSolVChr1_WP_009061321.1
-ASDIGKGQAIR-H-N-GA-ICLVLDT-MHRTPGNLRA--FVQMTLRNLKTGKSFVERFG
SQDKV
>GCF_000953635.1_LMI_WP_045100242.1
STNEFKNGLKVM-V-D-NA-PCSIVDC-EFVKPGKGQA--FTRVKIRNLKTGRVVERTFK
SGETL
>GCF_000953655.1_LHA_WP_045104953.1
STNEFKNGLKVM-I-D-NA-PCSIVDC-EFVKPGKGQA--FTRVKIRNLKTGRVVERTYK
SGETL
>GCF_000953695.1_AWOD1_WP_045101067.1
STNEFKGGLKFM-F-D-NE-PCSIIDN-EYVKPGKGQA--FNRVKLRKLLSGKTLEKTFK
SGESF
>GCF_000953735.1_MVIS1_WP_045108850.1
KTSDFKGGLKFM-L-D-NE-PCSIMEH-EHVKPGKGQA--FHRVKVRRLISGKVIEKTFK
SGESV
>GCF_000954135.1_ASM95413v2_WP_096745072.1
-AQELRAGNVFM-I-G-ND-AMVVLKT-EYSRSGRSGA--VIKMKYKNLLTGAGSESVFN
ADDKF
>GCF_000959245.1_ASM95924v1_WP_042583486.1
TAQELRVGNVVQ-I-G-SD-AWVISKT-EYNKSGRNAA--VVKMKMKNLLTNAGQESVYK
ADDKF
>GCF_000959725.1_ASM95972v1_WP_013697093.1
TAQELRVGNVVM-V-G-SD-AWVVAKA-EYNKSGRNSA--VVKMKLKNLLTNAGQESVYK
ADDKF
>GCF_000960975.1_ASM96097v1_WP_045680725.1
-ASSLRKGNVVD-V-D-GR-LYVVLTA-QNFHPGKGTP--VTQVDMRRISDGVKVSERWK
TTEQV
>GCF_000961095.1_ASM96109v1_WP_045672697.1
SVNDFKTGLTVE-V-D-GD-IFSVIEF-QHVKPGKGAA--FVRSKLKNLRNGNVVEKTFR
AGEN-
>GCF_000963865.1_ASM96386v1_WP_045802856.1
-TSDIRKGLCIR-Y-N-ND-IYKIVEF-LHVKPGKGPA--FVRTKLKSVTSGKVIDNTFS
AGHKI
>GCF_000964565.1_ASM96456v1_WP_004722438.1
SSNDFRPGLKIM-F-E-GE-PYAVESS-EFVKPGKGQA--FARVKMRRLLTGKQLEKTFK
STDSL
>GCF_000967305.2_ASM96730v2_WP_003802564.1
TAQELRVGNVAM-V-N-GD-PLVVQKT-EYNKSGRNSA--VVKLKFKNLLTGSNSEAVHK
ADEKF
>GCF_000967895.1_ASM96789v1_WP_046007668.1
STSEFKSGLKVM-L-D-GD-PCAIVEN-EFVKPGKGQA--FSRVKLKNLKNGRSWERTFK
SGEKL
>GCF_000968535.2_ASM96853v1_WP_014149403.1
STNEFKAGLKVM-L-D-GD-PAAIIEN-EFVKPGKGQA--FNRVKIRNLKTGRVIERTFK
SGESL
>GCF_000972865.1_ASM97286v1_WP_052629664.1
-MNDVKNGMKIL-I-N-NE-PAIISDT-EYVKPGKGQA--FTRVKYRLIKSGRVQEITMK
STDSV
>GCF_000973105.1_ASM97310v1_WP_013995846.1
STSDIRKGLCIR-Y-N-ND-IYKIIEF-LHVKPGKGPA--FVRTKLKSVSSGKVLDNTFS
AGHKI
>GCF_000973505.1_ASM97350v1_WP_046288618.1
--NKFCVGLKIM-Q-D-GE-PCIVISN-EFVKPGKGQS--FSRVRFRKLITGKILEKTFK
SGDSV
>GCF_000973545.1_ASM97354v1_WP_071840883.1
--NHLYPGLKIM-Q-N-GE-PCIIVNN-DFVNPGKGQA--FSRVRFRTLISGKTLEKTFK
SGDF-
>GCF_000973625.1_ASM97362v1_WP_046330550.1
TAQELRVGNVVM-I-G-TD-AMVVLKA-EYSRSGRNSS--VVKMKFKNLLTGAPNEGVFK
ADDKF
>GCF_000974425.1_ASM97442v1_WP_046578229.1
-TADIRNGLVLN-Y-N-ND-LFQITEF-QHVKPGKGAA--FVRTKLKSLTTGRVIDNTFN
SGAT-
>GCF_000980815.1_ASM98081v1_WP_035104762.1
-TTDFKNGLVLR-I-D-NK-LQQIVEF-QHVKPGKGPA--FVRTKLKDVLSGKVTDKTFN
AGVKV
>GCF_000980835.1_ASM98083v1_WP_046439537.1
STSDFKNGLVLK-I-D-NK-LQQIIEF-QHVKPGKGPA--FVRTKLKDVVSGKVTDKTFN
AGVKV
>GCF_000981765.1_ASM98176v1_WP_046560699.1
TTNDLRNGTKLI-L-D-GE-PCTVVDN-QFVRPGKGQA--FSKTKVLYLLTGRTVEKTFK
SGES-
>GCF_000982715.1_ASM98271v1_WP_006937620.1
-TSDFKNGLVLK-I-D-GQ-LWQIIEF-QHVKPGKGPA--FVRTKIKNVLSGKTVDKTWN
AGVKV
>GCF_000982825.1_ASM98282v1_WP_004386068.1
SSNDFRAGLKIM-M-D-GE-PYAVESS-EFVKPGKGQA--FARVKLRRLLTGSRVEKTFK
STDS-
>GCF_000993785.2_ASM99378v2_WP_030727075.1
TTNDLKNGLVLK-L-DGGQ-LWSVVEF-QHVKPGKGGA--FVRTKLKNVLSGKVVDKTFN
AGTKV
>GCF_001006005.1_ASM100600v1_WP_024484772.1
SSNDFRPGLKIM-F-E-GE-PYAVESS-EFVKPGKGQA--FARVKMRRLLTGTRVEKTFK
STDS-
>GCF_001007875.1_ASM100787v1_WP_046861154.1
STNEFKGGLKIM-L-D-GD-PCSIIEN-EFVKPGKGQA--FNRVKIRNLKTGRVIERTFK
SGESV
>GCF_001007995.1_ASM100799v1_WP_046844986.1
-VTELRNGTKVE-M-D-GG-LWECLEY-SHLKMGRGGA--KVVTKFRNMESGSIVDRTFN
SGEKL
>GCF_001013905.1_sleC34_WP_029383811.1
STNDLKNGMVLK-L-EGGQ-LWSVVEF-QHVKPGKGPA--FVRTKLKNVLSGKVVDKTFN
AGVKV
>GCF_001017655.1_ASM101765v1_WP_052881168.1
SASDLKKNLKIE-I-E-GD-PCVITDF-EFSKPGKGQA--LYKCRIKNMITGNTFDRTYR
SVDKI
>GCF_001020955.1_ASM102095v1_WP_026182087.1
STNEFKAGLKLL-L-D-GD-PQAIVEN-EFVKPGKGQA--FSRVKLRNLRTGRVLEKTFK
SGESV
>GCF_001021025.1_ASM102102v1_WP_047240308.1
-TADFKNGLVLK-M-E-GK-LQQIIEF-QHVKPGKGPA--FVRTKLKDVVSGKIIDKTFN
AGVKV
>GCF_001021045.1_ASM102104v1_WP_047253168.1
STADFKNGLVLK-V-D-GK-LQQIVEF-QHVKPGKGPA--FVRTKLKDVVTGKNVDKTWN
AGVKV
>GCF_001021065.1_ASM102106v1_WP_047259656.1
-TADFKNGLVLV-I-D-GK-LSQITEF-QHVKPGKGPA--FVRTKLKEVVSGKTIDKTFN
AGVKV
>GCF_001022195.1_ASM102219v1_WP_004097931.1
--NDFRAGLKIM-M-D-GE-PYAVEAS-EFVKPGKGQA--FARVKLRRLLTGTRVEKTFK
STDS-
>GCF_001025155.1_ASM102515v1_WP_003825806.1
TTNDIKNGSVLN-L-D-GQ-LWTVLKF-QHVKPGKGPA--FVRTTIKNVLSGKIVDKTFN
AGMK-
>GCF_001025175.1_ASM102517v1_WP_014483972.1
TTNDIKNGSVLN-L-D-GQ-LWTVMKF-QHVKPGKGPA--FVRTTIKNVLSGKIVDKTFN
AGMK-
>GCF_001026985.1_ASM102698v1_WP_047782133.1
SSNDFRPGLKIM-L-D-GE-PCAVIES-EFVKPGKGQA--FARVRLRKLISGKLLEKTFK
STDS-
>GCF_001027025.1_ASM102702v1_WP_047753846.1
-VGDIRKGMALI-I-D-NE-IYIVLDV-NKHFTGRGSG--IIRTKMKNIKTGYVREFKFN
SGEKV
>GCF_001027285.1_ASM102728v1_WP_047859885.1
-TSEFRKGMKIE-I-D-GE-PFEIVEF-QHVKPGKGSA--FVRTSIRSLLTGRVLQPTLK
SGEKV
>GCF_001028645.1_ASM102864v1_WP_002433618.1
SVNDFKTGLTIS-V-D-NG-IWKVIDF-QHVKPGKGSA--FVRSKLRNLRTGAIQEKTFR
AGEKV
>GCF_001040945.1_ASM104094v1_WP_013235019.1
-AKEIRVGNIIM-V-D-SK-PMIVLRS-DVNGSSRTGF--TYKWKMKNLLTNSPLESVFR
GDDKF
>GCF_001042405.1_ASM104240v1_WP_054681332.1
SVNEFKNGLTIK-Y-N-ND-LWRIVEF-QHVKPGKGSA--FVRSKLKSLNTGAVQEHTFR
STAKV
>GCF_001042405.1_ASM104240v1_WP_056970515.1
-AINLKKGMVFS-Q-D-GK-LIKVLKA-NHHKPGKGNT--VMQMDLRNVESGSVVHKTMR
PSEKV
>GCF_001042595.1_ASM104259v1_WP_003836842.1
TTNDIKNGSVLN-L-D-GQ-LWSVIKF-QHVKPGKGPA--FVRTTIKNVLSGKIVDKTFN
AGMK-
>GCF_001042635.1_ASM104263v1_WP_033518544.1
TTNDIKNGSVLN-L-D-GQ-LWTVTKF-QHVKPGKGPA--FVRTTIKNVLSGKIVDKTFN
AGMK-
>GCF_001042675.1_ASM104267v1_WP_006288801.1
-SNDIKNGSVIN-L-D-GK-LWKVIKF-QHVKPGKGPA--FVRTTIQEVLSGKIVDKTFN
AGTKL
>GCF_001042695.1_ASM104269v1_WP_006292734.1
-SNDIKNGSVIN-L-D-GK-LWKVIKF-QHVKPGKGPA--FVRTTMQEVLTGKIVDKTFN
AGVKL
>GCF_001042715.1_ASM104271v1_WP_044823986.1
SAGDFRKGVTFE-M-N-GE-PFVVLDF-QHVKPGKGAA--FVRTKYKNLKTGATREEAFN
PSDKF
>GCF_001043175.1_ASM104317v1_WP_014872049.1
STNEFRGGLKVL-F-E-GD-PCIILEN-EFVKPGKGQG--FSRVRLRNLMTNRVWDRTFK
SNES-
>GCF_001050115.1_ASM105011v1_WP_003355307.1
SVNDFRTGLTIE-V-D-GE-IWRVLDF-QHVKPGKGAA--FVRSKLRNLRTGAIQEKTFR
AGEKV
>GCF_001050435.1_ASM105043v1_WP_048736199.1
STADFKNGLTIE-V-D-HA-IWRIIEF-QHVKPGKGGA--FVRSKLKNLRTGAVQEKTFR
AGAK-
>GCF_001050475.1_ASM105047v1_WP_048703441.1
SVNEFKNGLTIE-V-K-DG-IWRVIEF-QHVKPGKGSA--FVRSKLKNLRTGAVQEMTFR
STAKV
>GCF_001051995.2_ASM105199v2_WP_004263495.1
TAQELRSGNVIM-V-G-SD-PLVVQKA-EYNKSGRNAA--VVKMKLKNLLTGAPSESVYK
ADDKF
>GCF_001077715.1_ASM107771v1_WP_048874805.1
STNEFRGGLKVM-V-D-GD-PCSIIEN-EFVKPGKGQA--FNRVKFRNLKTGRVLEHTFK
SGETL
>GCF_001078275.1_ASM107827v1_WP_029581264.1
TAQELRVGNVVM-V-G-KD-PLVVQKT-EYNKSGRNAA--VVKLKFKNLLTGSASESVYK
ADEKF
>GCF_001182745.1_NCTC11134_WP_011210165.1
-TSDFKNGLVLK-I-D-GQ-LQQIVEF-QHVKPGKGPA--FVRTKLKNVVSGKIVDKTFN
AGVKV
>GCF_001189295.1_ASM118929v1_WP_050435558.1
-TSDIRKGLKMM-M-D-GQ-PYAVVDF-QFVKPGKGQA--FTRVKVRNMATGAVLERTFK
SGEKL
>GCF_001189495.1_ASM118949v1_WP_034811624.1
TAGDFRKGITFE-I-N-GE-PYVILDF-QHVKPGKGAA--FVRTKYKNIITGATREEAFN
PSDKF
>GCF_001190945.1_ASM119094v1_WP_052592331.1
STNELKNGLVLN-L-E-GQ-LWSVVEF-QHVKPGKGPA--FVRTKLKNVLSGKVVDKTFN
AGVKV
>GCF_001262715.1_ASM126271v1_WP_075048604.1
-VNDLRPGNTFL-Y-D-GN-IFVVLEN-SFSKTGRQQG--KVSLKVKNLRTGARVDLTFT
GGDKV
>GCF_001263175.1_ASM126317v1_WP_050724790.1
-TSAFRNGLKFE-I-D-DH-PYEIVEF-QHVKPGKGAA--FVRTKYRSMITGQVLEKNFR
SGDKF
>GCF_001263395.1_ASM126339v1_WP_033503736.1
-SNDIKNGSVIN-L-D-GK-LWTVIKF-QHVKPGKGPA--FVRTTIKDVLSGKIVDRTFN
AGMK-
>GCF_001267175.1_ASM126717v1_WP_053100465.1
STNEFKPGLRVL-V-E-NE-PCIMIDV-EFVKPGKGQA--FTRVKMRNIRTDRVWERTFK
SGESV
>GCF_001267925.1_ASM126792v1_WP_053198665.1
-AKEIRVGNIIM-V-D-SK-PMIVLRS-DVNGSSRTGF--TYKWKMKNLLTNSPQENVFR
GDDKF
>GCF_001273775.1_ASM127377v1_WP_053379653.1
-TVDFRNGVRLM-V-E-GE-PFYIVEF-QHVKPGKGGA--FVRTKLKSYLSGNVLDRTFR
SGERF
>GCF_001274895.1_ASM127489v1_WP_053412111.1
STSDFKNGLVLK-L-D-NK-LQQIVEF-QHVKPGKGPA--FVRTKLKDVVSGKVVDKTFN
AGVKV
>GCF_001275345.1_ASM127534v1_WP_006213279.1
-SNDIKNGTVLK-I-D-GN-LWSVIEF-QHVKPGKGGA--FVRTKMRNITSGKVVDKTFN
AGAKV
>GCF_001277995.1_ASM127799v1_WP_053545020.1
-TADFKNGLVLK-N-D-GK-LQQIIEF-QHVKPGKGPA--FVRTKLKDVVTGKTIDKTWN
AGVKV
>GCF_001278055.1_ASM127805v1_WP_053551788.1
-TADFKRGLVIQ-L-E-SA-PCLILDY-TTQSPSARGGSTLVKTKYRNLLTGQVLEKAFK
AGDKV
>GCF_001278075.1_ASM127807v1_WP_005319856.1
STNDLKNGMVLK-L-DGGQ-LWSVVEF-QHVKPGKGPA--FVRTKLKNVLSGKVVDKTFN
AGVKV
>GCF_001281045.1_ASM128104v1_WP_053945995.1
SVNDLRPGSTFL-Y-D-GN-IFVVLEN-SFSKTGRQQG--KVTVKVKNLRTGARVEITFT
GGEKV
>GCF_001281405.1_ASM128140v1_WP_053943762.1
-GNEIRPGNVIE-H-Q-GS-LWVAVKC-NAVKPGKGGA--FNQVEMRNIVDGTKLNERFR
AAETV
>GCF_001294625.1_ASM129462v1_WP_062006705.1
TTNDIKNGTVLK-L-E-GQ-LWNVIEF-QHVKPGKGGA--FVRTKMRNILSGKVVDKTFN
AGLK-
>GCF_001298465.1_ASM129846v1_WP_021090997.1
SMGDLKKGLKIE-I-D-GV-PYKIVEY-QHVKPGKGAA--FVRAKIKSFIDGKVLEKTFH
AGDK-
>GCF_001298525.1_ASM129852v1_WP_062535255.1
STNEFKAGLKVM-L-D-NN-PYAIVEN-EFVKPGKGQA--FNRVKMRNLRSGRMLEQTFK
SGESL
>GCF_001305575.2_ASM130557v2_WP_062153461.1
STSEFKSGLKVM-F-E-ND-PCAIVEN-EFVKPGKGQA--FNRVRLRNLRTGRILERTFK
SGDTL
>GCF_001305595.1_ASM130559v1_WP_045580607.1
-ANTMRPGHVLE-H-N-GK-LWVITKT-AIVQPGKGGA--FIQLEMKDVRTGNKSIERFR
TQETV
>GCF_001307195.1_ASM130719v1_WP_054581470.1
STNDFKSGLKVM-L-D-GN-PCSIMEN-EYVKPGKGQA--FNRVKLRNLRSGKVLEKTFK
SGDSL
>GCF_001307545.1_ASM130754v1_WP_003880756.1
STADFKNGLVLQ-I-D-GQ-LWQIVEF-QHVKPGKGPA--FVRTKLKNVVSGKVVDKTYN
AGVKV
>GCF_001308285.1_ASM130828v1_WP_014564152.1
-AINLKKGMIFS-Q-D-GK-LIKVLKA-NHHKPGKGNT--VMQMDLRDVKSGAVVHKTMR
PTEKV
>GCF_001310085.1_ASM131008v1_WP_062544812.1
-TADFRNGLCIE-F-N-GD-LWIITEF-QHVKPGKGPA--FVRTKLKNIKTGKVVDNTFT
AGVKV
>GCF_001310225.1_ASM131022v1_WP_054724301.1
TTSDIRNGLCIR-Y-N-SD-IYKIIEF-LHVKPGKGPA--FVRTKMKSVTNGKIIDNTFS
AGHKL
>GCF_001314245.2_ASM131424v2_WP_060471572.1
-AINLKKGMIFS-Q-D-GK-LIKVLKA-NHHKPGKGNT--VMQMDLRDIKSGAVVHKTMR
PTEKV
>GCF_001314325.1_ASM131432v1_WP_054587901.1
---EIRPGNIIE-Y-E-GG-IWKVTKI-QHTQPGKGGA--YMQVEAKNLIDGRKLNNRFR
SADTV
>GCF_001314945.1_ASM131494v1_WP_034531060.1
STAQFKTGLTIE-V-D-NA-IWRIINF-QHVKPGKGGA--FVRTKLKNLRTGAVQDKTFR
AGAK-
>GCF_001314995.1_ASM131499v1_WP_004299761.1
-AQDIKNGTCIR-M-D-GK-LYFCVEF-LHVKPGKGNT--FMRTKLKDVVSGYVLERRFN
IGEKL
>GCF_001315015.1_ASM131501v1_WP_014240821.1
-ANTMRPGHVLE-H-N-GK-LWVITKT-AIVQPGKGGA--FIQLEMKDVRTGNKSIERFR
TQETV
>GCF_001318345.1_ASM131834v1_WP_007210643.1
-AQDIKIGTCIR-M-D-GK-LYFCIDF-LHVKPGKGNT--FMRVKLKDVVNGYVLERRFN
IGEKL
>GCF_001399775.1_ASM139977v1_WP_003048293.1
-VTDLRPGTKVK-M-E-GG-LWECVEY-QHQKLGRGGA--KVVAKFKNLETGATVERTFN
SGEKL
>GCF_001402875.1_ASM140287v1_WP_055038289.1
-ASSVRKGNILE-V-D-GR-LYAVISA-ESFFPGKGTP--TTQIDMRRISDGVKTTQRYK
TTEQV
>GCF_001411495.1_ASM141149v1_WP_011351421.1
TAQELRVGNVVQ-I-G-SD-AWVIAKA-EYNKSGRNSA--VVKMKMKNLLTNAGQEAVYK
ADDKF
>GCF_001414055.1_ASM141405v1_WP_062143921.1
-ASSLRKGAVVD-M-D-GR-LYVVLTV-DNIHPGKGTP--VTQLNMRRISDGVKVSERYR
TTEQV
>GCF_001420915.1_ASM142091v1_WP_055734002.1
STSEFKGGLKIM-L-D-GE-PYAILEN-EFVKPGKGQA--FNRVKLRRLLTGKVIEKTFK
SGESV
>GCF_001421015.2_ASM142101v2_WP_060535637.1
SVNDFKTGLTVE-V-E-GN-IYSVIEF-QHVKPGKGAA--FVRSKLKNLRNGNIVERTFR
AGET-
>GCF_001431725.1_ASM143172v1_WP_021820290.1
STNEFKGGLKVM-L-D-GD-PCAIVEN-EFVKPGKGQA--FNRVKLRNLISGRVWERTFK
SGESL
>GCF_001441165.1_ASM144116v1_WP_015070480.1
STNDIKNGTVLD-L-D-GQ-LWTVIWF-QHHKPGKGNT--VVRTKLKHVLTGKVVDRTFN
SDTKV
>GCF_001442535.1_ASM144253v1_WP_031370552.1
-MNDVKNGMKIL-V-N-NE-PCVITDT-EYVKPGKGQA--FTRVKYRNIKTGRVVEMTMK
ATDD-
>GCF_001443605.1_ASM144360v1_WP_057952859.1
-TTDIRNGLTIN-Y-K-NG-LYSVVSF-QHVKPGKGPA--FVRTKLKNIETGKVIDNTFP
SGAKL
>GCF_001443625.1_ASM144362v1_WP_055644572.1
STNDLKNGMVLK-L-DGGQ-LWSVVEF-QHVKPGKGPA--FVRTKLKNVLSGKVVDKTFN
AGVKV
>GCF_001444405.1_ASM144440v1_WP_058028675.1
STNEFKGGLKIM-I-D-GE-PCTILEN-EMVKPGKGQA--FNRVKIRKLISGKVLEKTFK
SGDSV
>GCF_001444425.1_ASM144442v1_WP_058020585.1
STNEFKPGLKVL-L-E-GD-PCSILEN-EYVKPGKGQA--FNRVKLRNLLNGRVWERTFK
SGESL
>GCF_001444425.1_ASM144442v1_WP_058021975.1
TAQEIRPGQVIM-I-D-GS-PWKVQKN-DFHRAGRGSA--VNKMKLKNLLNGVQTETAFK
SDDKL
>GCF_001444445.1_ASM144444v1_WP_025065501.1
-SQEIKIGTCIR-L-D-NQ-IFTCIDF-QHVKPGKGNT--VMRTKLKNVTTGRVLDRTFQ
VG---
>GCF_001445575.1_ASM144557v1_WP_062288437.1
TTNDIKNGTVLK-L-E-GQ-LWNVIEF-QHVKPGKGGA--FVRTKMRNILSGKVVDKTFN
AGLK-
>GCF_001447335.1_ASM144733v1_WP_050667686.1
TAQEIRAGNVVM-V-G-TE-PMVVQKT-EFNKSGRNAA--VVKMKLKGLLTGSASEPVFK
ADEKM
>GCF_001454945.1_ASM145494v1_WP_033117851.1
TASDFRNGVTFE-M-D-GQ-VMQVVEF-QHVKPGKGAA--FVRTKMKNVMTGAVTETSFN
PTAKF
>GCF_001455205.1_ASM145520v1_WP_062557567.1
-AMELRSGNVIM-I-G-ND-PMVVQRA-EFTKSGRNAS--VVKMKLKNLFSSTTTETVYK
ADEKF
>GCF_001457455.1_NCTC11397_WP_003851660.1
-TADFKNGLVLK-I-D-NK-LQQIIEF-QHVKPGKGPA--FVRTKLKDVVSGKVTDKTFN
AGVKV
>GCF_001457475.1_NCTC10807_WP_006220534.1
TAQELRVGNVVM-V-G-KD-PLVVQKA-EYNKSGRNAA--VVKLKFKNLLTASASESVYK
ADEKF
>GCF_001460635.1_htyphlonius_mit97-6810_WP_034327277.1
-MSELKKGLKIE-I-D-GI-PYRITEY-QHVKPGKGAA--FVRAKIKSFLDGKVIEKTFH
AGDK-
>GCF_001465255.1_ASM146525v1_WP_054818830.1
SVNDFKTGLTIE-V-D-GD-LFTVIDF-QHVKPGKGAA--FVRSKLKNLRNGNIVERTFR
AGENV
>GCF_001465295.1_ASM146529v1_WP_011327184.1
STNEFKGGLKIM-M-D-GE-PSSIIEN-EMVKPGKGQA--FNRVRIRKLISGKVLEKTFK
SGESV
>GCF_001465835.2_ASM146583v2_WP_058385505.1
SVNDFKTGVTIE-V-D-GG-IWRVMEF-QHVKPGKGAA--FVRSKLRNLRSGSVTEKTFR
AGEKV
>GCF_001466725.1_ASM146672v1_WP_062482989.1
STNEFKAGLKIM-L-D-GE-PCNVMEN-EYVKPGKGQA--FNRVKIRKLISGKVLEKTFK
SGDTV
>GCF_001482385.1_ASM148238v1_WP_010383714.1
STNEFKGGLKIM-I-D-GE-PCSILEN-EVVKPGKGQA--FNRVKIRKLISGKVLEKTFK
SGESV
>GCF_001483385.1_ASM148338v1_WP_058884844.1
TTSDIKNGLCIR-Y-N-ND-IYKIIEF-LHVKPGKGPA--FVRTKLKSVTNGKVVDNTFP
SGRKL
>GCF_001484605.1_ASM148460v1_WP_056340266.1
TTNDIKNGTVLK-L-E-GQ-LWNIIEF-QHVKPGKGGA--FVRTKMRNVMSGKVVDKTFN
AGLK-
>GCF_001484935.1_ASM148493v1_WP_004693574.1
STNDFKSGLKVM-L-D-GN-PCSIMEN-EYVKPGKGQA--FNRVKLRNLRSGKVLEKTFK
SGDSL
>GCF_001499615.1_Acetobacter_senegalensis_108B_WP_006557949.1
-ANLIRAGQVIE-H-D-GR-RWTVLKQ-QIITPGKGGA--FIQVEMRDLKTGNKTNERWR
TADSV
>GCF_001499655.1_PNK1_WP_032123814.1
STSDIRGGVKLV-V-E-GQ-PYTIISN-EFVKPGKGQA--FNRMRMKHLLTGRVIERTFK
SGEKL
>GCF_001542625.1_ASM154262v2_WP_067312407.1
STNDLKNGMVLK-L-EGGQ-LWSVVEF-QHVKPGKGPA--FVRTKLKNVLSGKVVDKTFN
AGVKV
>GCF_001543105.1_ASM154310v1_WP_060776140.1
TTNDFKNGLTIQ-S-E-GN-IYRVIEF-QHVKPGKGSA--FVRSKLRNLRSGAVIDKTWR
AGEKV
>GCF_001543145.1_ASM154314v1_WP_067975967.1
TTNDFKNGLTIK-D-G-DT-LYRIVDF-QHVKPGKGSA--FVRSKLKNLRTGALLDKTWR
AGEKV
>GCF_001543245.1_ASM154324v1_WP_067977815.1
SAVDLRSGNTFI-Q-D-GK-LIKVLEA-SHHKPGKGNT--VMRMKLRDVRSGATYDTTFR
PDEKF
>GCF_001543325.1_ASM154332v1_WP_068205759.1
TTSDIRNGLCIK-H-N-ND-IFKVVEF-LHVKPGKGPA--FVRTKLKSLTSGKVLENTFP
AGRKI
>GCF_001544015.1_ASM154401v1_WP_068138793.1
SVNDLRTGLTIE-L-D-GE-VFSVVEF-LHVKPGKGSA--FVRTKLKNVRTGQVFERTFR
AGEKV
>GCF_001545155.1_ASM154515v1_WP_066445412.1
STNEFKGGLKVM-L-D-GD-PCSIVEN-ELVKPGKGQA--FSRVKLRNLITGRVWERTFK
SGESL
>GCF_001547735.1_ASM154773v1_WP_068550617.1
-AAHVKTNMKLE-I-D-GE-PYLVVGA-EHIKPGKGQA--FSRIKLKNLQTGAVIEKTYK
ANDML
>GCF_001547755.1_ASM154775v1_WP_066042925.1
STSQFKNGLKLI-L-D-GN-PCSIINN-EIRKPGKGQA--SNKVKLKDLITGKTLEKTFK
SGESV
>GCF_001547935.1_ASM154793v1_WP_068715431.1
STNEFKGGLKIM-L-D-NE-PCAILEN-EYVKPGKGQA--FNRVKIRKLLSGKVLEKTFK
SGDTV
>GCF_001547975.1_ASM154797v1_WP_004414887.1
-VNDLKPGVTFK-L-D-GN-IYVVLEA-QHSKQGRGQA--NVKAKAKDLRTGSTTIKSFT
GGEKV
>GCF_001547995.1_ASM154799v1_WP_023979275.1
-ANLIRAGQVIE-H-D-GR-RWTVLKQ-QIITPGKGGA--FIQVEMRDLNTGNKTNERWR
TADTV
>GCF_001548015.1_ASM154801v1_WP_060848905.1
-ASSLRKGNVVD-K-D-GR-LYVILSA-ENIHPGKGTP--VTQLDMRRITDGVKVSERYR
TTEQV
>GCF_001548055.1_ASM154805v1_WP_060826448.1
SMGDLKKGLKIE-I-N-GV-PYKIVEY-QHVKPGKGAA--FVRCKIKSFLDGKVIEKTFH
AGDK-
>GCF_001548275.1_ASM154827v1_WP_068516673.1
TTSDFRRGLKIE-W-E-GK-PYEVIDF-QHSKVAQGQA--TVRTRLRDLTTGRVFEVNFR
SGEKF
>GCF_001553195.1_ASM155319v1_WP_004794434.1
-VNEFKPGITFQ-D-E-GD-IFVVLEA-QHSKQGRGQA--NVKAKVKNLRTGSTTIKSYT
GGDKV
>GCF_001553565.1_ASM155356v1_WP_067943050.1
TTNDLKNGLVLN-I-E-GQ-LWQVVEF-QHVKPGKGPA--FVRTKLKNVLSGKTVDKTFN
AGLK-
>GCF_001553625.1_ASM155362v1_WP_066605463.1
-TSDFKKGKKIE-I-D-GA-PCEILEC-SHYKPGKGGA--FMRTKYRNLLTGAVVEQNFR
SGLKF
>GCF_001553935.1_ASM155393v1_WP_010615272.1
TTNDLKNGMVLN-L-E-GQ-LWQVVEF-QHVKPGKGPA--FVRTKIKNVLSGKTVDKTFN
AGLKV
>GCF_001558415.2_ASM155841v2_WP_020329416.1
STNEFKGGLKIM-L-D-NE-PCVILEN-EYVKPGKGQA--FNRVRIRKLLSGKVLEKTFK
SGDTV
>GCF_001559115.2_ASM155911v2_WP_002481025.1
SVNDFKTGLTIS-V-D-NG-IWKVIDF-QHVKPGKGSA--FVRSKLRNLRTGAIQEKTFR
AGEKV
>GCF_001561955.1_ASM156195v1_WP_066046920.1
SAGEFRNGVTME-Y-E-GA-PYVILEF-QHVKPGKGAA--FVRTKIKNLKTGAVLEKTFR
PTEKM
>GCF_001562115.1_ASM156211v1_WP_013785484.1
STNEFKAGLKIM-L-D-GE-PCNILEN-EYVKPGKGQA--FNRVKIRKLISGKVLEKTFR
SGESV
>GCF_001564455.1_ASM156445v1_WP_067556728.1
SSNDLKPGQTIN-V-D-GD-IYVVLDI-SQNKTARSAM--VVKAKVRNLRTGSNVELSWG
GGEKV
>GCF_001572725.1_ASM157272v1_WP_015344275.1
SSNDFRPGLKIM-I-E-GE-PYAVESS-EFVKPGKGQA--FARVKMRRLLTGTRVEKTFK
STDS-
>GCF_001583415.1_ASM158341v1_WP_003889969.1
-TADFKNGLVLV-I-D-GQ-LWQIIEF-QHVKPGKGPA--FVRTKLKNVVSGKVVDKTYN
AGVKV
>GCF_001584185.1_ASM158418v1_WP_061939317.1
-AKEIRVGNIIM-V-D-SK-PMIVLRS-DVNGSSRTGF--TYKWKLKNLLTNAPMENVFR
GDDKF
>GCF_001586165.1_ASM158616v1_WP_025798719.1
SSNDFRPGLKIM-F-E-GE-PYAVESS-EFVKPGKGQA--FARVKMRRLLTGTRVEKTFK
STDS-
>GCF_001586195.1_ASM158619v1_WP_008404273.1
SVNDFRTGLTII-V-D-GN-LFRVLEF-QHVKPGKGAA--FVRSKLRNLRNGNVTEKTFR
AGEKV
>GCF_001586215.1_ASM158621v1_WP_062038886.1
-TTDFKNGLVLK-I-D-NK-LQQIVEF-QHVKPGKGPA--FVRTKLKDVVSGKVTDKTFN
AGVKV
>GCF_001586255.1_ASM158625v1_WP_008249289.1
TAQEMKPNSVML-I-E-GQ-PWLVQKA-EFTKSGRNSA--IVKMKLKNLLSGSSTETVFK
SEDKV
>GCF_001586255.1_ASM158625v1_WP_008250558.1
STNEFRNGLKVM-L-D-GE-PCSILEN-EFVKPGKGQA--FNRVRLRNLNSGRVWERTFK
SGESL
>GCF_001594265.1_ASM159426v1_WP_005544066.1
TTSDFKPGLKFM-Q-D-GE-PCVIVEN-EFVKPGKGQA--FTRTRIRKLISGKVLDVNFK
SGTSV
>GCF_001598035.1_ASM159803v1_WP_062711755.1
EASKLRAGMTFVAS-D-GK-LIKVLDA-SHHKPGKGNT--IMRMKLRDVRSGSTFDTTYR
PDEKF
>GCF_001605015.1_ASM160501v1_WP_018429990.1
-GNEIRPGNVIE-H-D-GG-LWVAVRT-NHVKPGKGGA--YNQVELKNLINGTKLNERFR
SAETV
>GCF_001606005.1_ASM160600v1_WP_025777834.1
TTNDLKNGLVLN-L-D-NQ-LWQVLEF-QHVKPGKGPA--FVRTKLKNVISGKIIDKTFN
AGTKV
>GCF_001606025.1_ASM160602v1_WP_062845283.1
STNEFKAGLKVM-L-D-GN-PCAILEN-EFVKPGKGQA--FNRVKLRNLRSGKVLEQTFK
SGDSL
>GCF_001611135.1_ASM161113v1_WP_046872055.1
-AINLKAGMTFV-E-N-GK-LIKVLAS-EHHKPGKGNT--VMRMKLYDLRSGATVEKTMR
PEEKV
>GCF_001611975.1_ASM161197v1_WP_066135243.1
-ANLIRPGMVIE-H-E-GR-SWSVLKT-QIVQPGKGGA--FITVEIRDVDTGNKSNARWR
TADTV
>GCF_001617625.1_ASM161762v1_WP_067150562.1
STNEFKGGLKVM-L-D-GD-PCSILEN-EFVKPGKGQA--FNRVKLRNLKTGRVWERTFR
SGESL
>GCF_001620265.1_ASM162026v1_WP_066811531.1
-ASSLRKGNVVE-L-E-DR-LYVVLTA-QNFHPGKGTP--VTQVDMRRISDGVKVSERWR
TTEQV
>GCF_001620265.1_ASM162026v1_WP_066815302.1
-GNEIRPGITVE-H-D-GG-LWAAVKV-SHVKPGKGGA--FAQVELKNLRDGRKLNERFR
SEDKV
>GCF_001620305.1_ASM162030v1_WP_032382087.1
STSDFKNGLVLN-L-E-NQ-LWSIIEF-QHVKPGKGPA--FVRTKLKNVLSGKVVDKTFN
AGVKV
>GCF_001623565.1_ASM162356v1_WP_067086631.1
-ASKLRAGMTFIAP-D-GK-LLRVLEA-SHHKPGKGNT--IMRMKLRDVRTGSTFDTTYR
PDEKF
>GCF_001632805.1_ASM163280v1_WP_030093559.1
STADFKNGLVLN-I-D-GQ-LWQITEF-QHVKPGKGPA--FVRTKLKNVLSGKVVDKTFN
AGVKV
>GCF_001633165.1_ASM163316v1_WP_042462320.1
-GNEIRPGYILD-H-D-GG-LWAAVKV-DHVKPGKGGA--FAQVELRNLRSGSKLNERFR
SADKV
>GCF_001633165.1_ASM163316v1_WP_081251744.1
-ASSLRKGNVVE-K-D-GQ-LYVVLKA-ENFHPGKGTP--TTSVDMRRISDGVKTTERWK
TTEQV
>GCF_001636295.1_ASM163629v1_WP_068201132.1
-SNDIKNGTVLR-I-D-GQ-LWSILEF-QHVKPGKGGA--FVRTKMKNVLSGKVVDKTFN
AGAKI
>GCF_001641285.1_ASM164128v1_WP_017462799.1
--NDVKKGMKIL-H-N-ND-PWVITDA-DFIKPGKGQA--FTRIFIRNLKTGRTTEQTMK
SSDSF
>GCF_001643015.1_ASM164301v1_WP_066565883.1
-TADFKNGLVLK-N-E-GK-LQQIIEF-QHVKPGKGPA--FVRTKLKDVVTGKTVDKTWN
AGVKV
>GCF_001643955.1_ASM164395v1_WP_034963843.1
SMGDLKKGLKIE-L-D-GV-PYKIVEY-QHVKPGKGAA--FVRVKIKSFSTGKVLEKTFH
AGDK-
>GCF_001643975.1_ASM164397v1_WP_034963843.1
SMGDLKKGLKIE-L-D-GV-PYKIVEY-QHVKPGKGAA--FVRVKIKSFSTGKVLEKTFH
AGDK-
>GCF_001644705.1_ASM164470v1_WP_022635072.1
--NDFRSGLKIM-F-E-GE-PYAIESS-EFVKPGKGQA--FARVKMRRLLTGTRVEKTFK
STDS-
>GCF_001647635.1_ASM164763v1_WP_064109199.1
STADIKNGVVLS-I-D-GQ-LWTVIEF-QHVKPGKGGA--FVRTKLKNVTTGKTVDRTYN
AGAKI
>GCF_001648175.1_ASM164817v1_WP_027351121.1
STNEFKAGLKVM-L-D-GD-PCSIVEN-EFVKPGKGQA--FNRVRLRNLMTGRVWERTFK
SGESL
>GCF_001652485.1_ASM165248v1_WP_007876600.1
-GNEIRPGNVIE-H-D-GG-LWAAVKT-NAVKPGKGGA--YNQVELKNLITGTKLNERFR
AAETV
>GCF_001653335.1_ASM165333v1_WP_068111283.1
STNDLKNGMVLV-I-D-GG-LWAVTEF-QHVKPGKGPA--FVRTKLRNVESNKNVDRTFN
AGTKV
>GCF_001653755.1_ASM165375v1_WP_035324892.1
TTSDIRNGLCLH-Y-N-ND-IYKIVEF-LHVKPGKGPA--FVRTKMKSVTTGKVLDNTFS
AGHKI
>GCF_001654435.1_ASM165443v1_WP_009623501.1
TAQEFRAGQVAN-I-N-GA-PWVIQKA-EFNKSGRNSA--VVKMKLKNLLTGAGTETVFK
ADDKL
>GCF_001659785.1_ASM165978v1_WP_067471024.1
STADFKNGLVLK-E-D-NE-LWQIVEF-QHVKPGKGPA--FVRTKQKNVVSGKTIDKTYN
AGVKV
>GCF_001660005.1_ASM166000v1_WP_012421987.1
--GEIEKGSFLL-F-K-GM-PHIVLER-EFSKMGRGGA--IVRLKLKNLKNKSVVKETLK
GADTV
>GCF_001660485.1_ASM166048v1_WP_067876070.1
STADIKNGVVLS-I-D-GQ-LWSVIEF-QHVKPGKGGA--FVRTKLKNVVSGKVVDRTYN
AGAKI
>GCF_001663675.1_ASM166367v1_WP_068279903.1
-AISLRAGMTFE-K-D-GK-LIKVLES-NHHKPGKGNT--VMQMRLYDIRSGSTVQTTMR
PEEKV
>GCF_001676785.2_ASM167678v2_WP_012671711.1
-VNDLRKGDAII-L-D-GE-TYLVVDA-HFHRAQQRKA--NVKTKLKNMLKGNMIEKTFS
STESV
>GCF_001677275.1_ASM167727v1_WP_017027343.1
STNEFKGGLKFM-L-D-NE-PCTILEN-EYVKPGKGQA--FNRVKVRKLLSGKVLEKTFK
SGENV
>GCF_001678905.1_ASM167890v1_WP_065248752.1
STNDLKNGMVLK-I-D-NN-LWSVVEF-QHVKPGKGPA--FVRTKLKNVLSGKTVDKTFN
AGVKV
>GCF_001679725.1_ASM167972v1_WP_066595661.1
STADIRNGVVLN-I-D-KQ-LWAVIEF-QHVKPGKGGA--FVRTKLKNVVTGKTVDRTFN
AGAKI
>GCF_001685355.1_ASM168535v1_WP_067428926.1
STNDLKNGLVLK-L-DGGQ-LWSVVEF-QHVKPGKGPA--FVRTKLKNVLSGKVVDKTFN
AGVKV
>GCF_001685395.1_ASM168539v1_WP_068696104.1
SVNDLKTGLTVE-V-E-GD-IFTIIDF-QHVKPGKGAA--FVRTKMKNLRNGNTVERTFR
AGEN-
>GCF_001685435.2_ASM168543v3_WP_008588907.1
SVNDFKTGLTIE-V-D-GE-IWSVMDF-QHVKPGKGAA--FVRSKLRNLRNGNIQEKTFR
GGEKV
>GCF_001685465.1_ASM168546v1_WP_005599299.1
STNEFKGGLKIM-L-D-NE-PCVILEN-EFVKPGKGQA--FSRVRIRKLLSGKVLEKTFK
SGDTV
>GCF_001687565.2_ASM168756v2_WP_006830445.1
SVNDFKTGVTIE-V-D-GG-IWRVIEF-QHVKPGKGAA--FVRSKLRNLRTGSVTEKTFR
AGEKV
>GCF_001688625.2_ASM168862v2_WP_009259219.1
TASDFRNGVTFE-M-D-GQ-VMQVVEF-QHVKPGKGAA--FVRTKMKNVITGGVTETSFN
PTAKF
>GCF_001693385.1_ASM169338v1_WP_057863529.1
-ASSIRKGNVIE-Q-D-GK-LYVVLSA-ENIHPGKGTP--VSQIEMRRIGDGVKVSERYK
TTDQV
>GCF_001693675.1_ASM169367v1_WP_003956403.1
STNDLKNGMVLK-L-DNGQ-LWSVVEF-QHVKPGKGPA--FVRTKLKNVLSGKIVDKTFN
AGVKV
>GCF_001697185.1_ASM169718v1_WP_068824800.1
TTSDIRNGLCIV-Y-N-SD-TFKVVEF-QHVKPGKGPA--FVRTKLKSLTTGKVIDNTFS
AGHKI
>GCF_001697225.1_ASM169722v1_WP_068806010.1
STNEFRAGLKVM-L-D-GD-PCDIIEN-EFVKPGKGQA--FNRVRLRNLRTSRVWERTFK
SGET-
>GCF_001698145.1_ASM169814v1_WP_010000108.1
-MNDLKNGLTIE-Y-S-NS-IWRVLDF-QHVKPGKGGA--FVRSKLKNLRTGAVNEVTFR
PGDKF
>GCF_001700895.1_ASM170089v1_WP_075433095.1
--NSFRSGNKII-F-E-NE-PYLIESS-EFVKPGKGQS--FVRVKLRNFSTKQLIEKTFK
STDSF
>GCF_001701025.1_ASM170102v1_WP_065920525.1
TTNDLKNGLVLN-L-D-GQ-LWTVTAF-QHVKPGKGGA--FVRTTLKHVLTGKVVDKTFN
AGTKV
>GCF_001701045.1_ASM170104v1_WP_066745371.1
-TSDFRPGLKIK-W-E-GG-MWVILEC-SHHKMGRGGA--IVRGKLRNLETGSSVDQSFK
SGERF
>GCF_001702175.1_ASM170217v1_WP_054707023.1
STADFKNGLTIE-V-D-NA-IWRIVEF-QHVKPGKGGA--FVRSKLKNLRTGAVQEKTFR
AGAK-
>GCF_001704115.1_ASM170411v1_WP_067556395.1
STSDFKQGLKVM-L-D-GN-PCSIMEN-EYVKPGKGQA--FNRVKLRNLKTGKVLEKTFK
SGDSL
>GCF_001704155.1_ASM170415v1_WP_068853252.1
-MNDVKNGMKIL-V-N-NE-PAVITET-EYVKPGKGQA--FTRMKYRFIKSGRVVEMTMK
ATDDV
>GCF_001704275.1_ASM170427v1_WP_067353856.1
STNDLKNGMVLK-L-EGGQ-LWSVVEF-QHVKPGKGPA--FVRTKLKHVLSGKVVDKTFN
AGTKV
>GCF_001704615.2_ASM170461v2_WP_065991924.1
STNDFKQGLKVM-L-D-GN-PCSIMEN-EYVKPGKGQA--FNRVKLRNLRSGKVLEKTFK
SGDSL
>GCF_001705565.1_ASM170556v1_WP_002802373.1
-MNDVKNGMKIL-V-N-NE-PAVITET-EYVKPGKGQA--FTRMKYRFIKSGRVVEMTMK
ATDDV
>GCF_001708405.1_ASM170840v1_WP_068989421.1
TTNDLRNGSKIM-L-D-GE-PCTVVDN-QFVRPGKGQA--FSKTKVLYLLTGRTVEKTFK
SGES-
>GCF_001709315.1_ASM170931v1_WP_008925396.1
SSNDFRPGLKIM-F-E-GE-PYAIESS-EFVKPGKGQA--FARVKMRRLLTGSRVEKTFK
STDS-
>GCF_001715535.1_ASM171553v1_WP_069116069.1
-VNDLRPGTTFL-Y-D-GN-IFVVLDY-SFSKSGRQQG--KVTVKVKNLRSGARVELTFT
GGDKV
>GCF_001717955.1_ASM171795v1_WP_069206703.1
---DIRPGNIIE-Y-E-GG-IWKAVKI-QHTQPGKGGA--YMQVEMKNLIDGRKNNVRFR
SAETV
>GCF_001720485.1_ASM172048v1_WP_077374233.1
STNEFKSGLKVM-L-D-ND-PCAIVDN-ELVKPGKGQA--FNRVKLRNLKTGRVWERTFK
SGES-
>GCF_001721685.1_ASM172168v1_WP_069364726.1
SVNDFKTGLTIE-V-D-ND-IWQVIEF-QHVKPGKGSA--FVRSKLRSMRSGNIQEKTFR
AGEKV
>GCF_001729485.1_ASM172948v1_WP_069568855.1
STNDLKNGMVLK-L-EGGQ-LWSVVEF-QHVKPGKGPA--FVRTKLKNVLSGKVVDKTFN
AGVKV
>GCF_001729725.1_ASM172972v1_WP_003855940.1
--NDFRAGLKIM-M-D-GE-PYAVEAS-EFVKPGKGQA--FARVKLRRLLTGTRVEKTFK
STDS-
>GCF_001735805.1_ASM173580v1_WP_069781973.1
STNDLKNGMVLK-L-EGGQ-LWSVVEF-QHVKPGKGPA--FVRTKLKNVLSGKVVDKTFN
AGVKV
>GCF_001742225.1_ASM174222v1_WP_008828401.1
---DIRPGNILE-Y-E-KG-IWKVAKT-QHTQPGKGGA--FMQVEMKNLIDGRKTNVRFR
SADTV
>GCF_001746835.1_ASM174683v1_WP_069963487.1
-ANDLRKGQVIK-F-N-GE-PHLIMET-QHRTPGNLRA--FVQVKMRNLRYGKSLEQRFN
SPD--
>GCF_001750165.1_ASM175016v1_WP_039608093.1
STNEFKGGLKIM-I-D-GE-PCTILEN-EMVKPGKGQA--FNRVKIRKLISGKVLEKTFK
SGDSV
>GCF_001753205.1_ASM175320v1_WP_075527969.1
SVNDFRTGSTIE-V-D-GD-IWRVIEF-QHVKPGKGAA--FVRTKLRNLRNGNINEKTFR
GGERV
>GCF_001753245.1_ASM175324v1_WP_070077991.1
STSEFRGGLKIM-L-D-ND-PYAVVEN-EFVKPGKGQA--FNRVRIRNLKTGRVIDKTFK
SGETV
>GCF_001761345.1_ASM176134v1_WP_017979186.1
---DIRPGNIIE-Y-E-GG-IWRAVKI-QHTQPGKGGA--YMQVEMKNLIDGRKNNVRFR
SAETV
>GCF_001761365.1_ASM176136v1_WP_065318417.1
TTSDIRNGLCIR-Y-N-ND-IYKIVEF-LHVKPGKGPA--FVRTKLKSVTNGKVIDNTFP
AGRKI
>GCF_001761465.1_ASM176146v1_WP_035638768.1
STSDIRNGLCIK-Y-N-HD-IYKIIEF-LHVKPGKGPA--FVRTKLKSLTTGKVLDNTFS
AGHKI
>GCF_001766235.1_ASM176623v1_WP_070323351.1
-ANLIRAGQVIE-H-D-GR-RWTVLKQ-QIITPGKGGA--FIQVEMRDLKTGNKTNERWR
TADSV
>GCF_001767235.1_ASM176723v1_WP_070394125.1
SSNDFRTGVSIE-L-D-GS-VWRVVEF-LHVKPGKGSA--FVRTKLKNVQTGNVVEKTFR
AGETV
>GCF_001767275.1_ASM176727v1_WP_002832037.1
-AINLKAGMTFI-K-D-GK-LIKVLET-NHHKPGKGNT--VMQMKLYDVRSGATVQTTMR
PTEKV
>GCF_001787335.1_ASM178733v1_WP_029605992.1
-ANLIRAGQVIE-H-D-GR-RWSVLKQ-QIITPGKGGA--FIQVEMRDLNTGNKTNERWR
TADTV
>GCF_001831475.1_ASM183147v1_WP_066331667.1
STSDIKNGLCIK-Y-N-ND-IYKIIEF-LHVKPGKGPA--FVRTKLRSLTNGKVLDNTFS
AGHKI
>GCF_001831495.1_ASM183149v1_WP_068546976.1
STNEFKAGLKLM-I-D-GE-PCNILDN-EIVKPGKGQA--FNRIRIRKLISGKVIEKTYK
SGESV
>GCF_001854125.1_ASM185412v1_WP_070965258.1
STNEFRSGLKVL-L-D-GD-PCIILEN-EFVKPGKGQA--FNRVKLRNLMTNRVWERTFK
SGESL
>GCF_001854185.1_ASM185418v1_WP_070969765.1
SAGDFRKGVTFE-M-N-GE-PFVVLDF-QHVKPGKGAA--FVRTKYKNLKTGATREEAFN
PSDKF
>GCF_001854245.1_ASM185424v1_WP_020875049.1
-SSDLRKGLKIE-I-D-GD-PYIITQF-SFVKPGKGQA--LYKCKLKNMVTGNQFERTYR
SGDKF
>GCF_001865575.1_ASM186557v1_WP_027198331.1
TAQELRTGNVVM-I-G-AD-AMVVQKA-EYNKSGRNSA--VVKMKFKNLLTGAGMEAVYK
ADDKF
>GCF_001865855.1_ASM186585v1_WP_033086911.1
-TSDFKNGLVLK-I-D-NN-LQQIVEF-QHVKPGKGPA--FVRTKLKNVVSGKVVDKTFN
AGVKV
>GCF_001870205.1_ASM187020v1_WP_071456965.1
SAVDLRAGNTFE-K-D-GK-LIKVLEA-SHHKPGKGNT--VMRMKLKDLRSGSTVETTMR
PDEKV
>GCF_001880325.1_ASM188032v1_WP_071676289.1
-VTDLRPGTKVK-M-E-GG-LFECVEY-QHQKIGRGGA--KVVAKFKNLETGATIERTFN
SGEKL
>GCF_001886615.1_ASM188661v1_WP_071942041.1
STNEFKGGLKVM-L-D-GD-PCSIVEN-ELVKPGKGQA--FNRVKLRNLMTGRVLEHTFK
SGDSL
>GCF_001886715.1_ASM188671v1_WP_071928926.1
-TSDFKNGLVLK-I-D-GQ-LQQIVEF-QHVKPGKGPA--FVRTKLKNVVSGKVVDKTFN
AGVKV
>GCF_001886815.1_ASM188681v1_WP_006926625.1
-AIQLRKGNIIL-F-N-ND-LYVLTEV-THITPGKGQA--VVQTKMKHIQTGQNAEKRYR
PDESV
>GCF_001886855.1_ASM188685v1_WP_071937215.1
SVNDFRPGLTFQ-Y-E-GN-IYIVIEA-QHSKSGRGQA--HVKTKVKNLRSNATTNITFT
GGDKV
>GCF_001887245.1_ASM188724v1_WP_071893532.1
-SNDIKNGTVLK-I-D-GQ-LWTITEF-QHVKPGKGGA--FVRTKMRNVLSGKVVDRTYN
AGAKV
>GCF_001888165.1_ASM188816v1_WP_072286953.1
--SDLRKGTKLM-I-D-GE-PHVIVQF-DFTKPGKGQA--LYKCKLRNMITGSLFDRTYR
SGESF
>GCF_001889165.1_ASM188916v1_WP_072579230.1
SVNDFRTGLTIE-V-D-NG-IWRVMDF-QHVKPGKGAA--FVRSKLRNLRTGAVQEKTFR
AGEKV
>GCF_001908775.1_ASM190877v1_WP_006450332.1
-MNDVKNGMKIL-V-N-NE-PAVITET-EYVKPGKGQA--FTRMKYRFIKSGRVVEMTMK
ATDDV
>GCF_001922025.1_ASM192202v1_WP_057909074.1
STADFKNGLTIE-V-D-HA-IWRILSF-QHVKPGKGGA--FVRSKLKNLRTGAVQEKTFR
AGAK-
>GCF_001922305.1_ASM192230v1_WP_075146635.1
TAQELRSGNVIM-V-G-SD-PLVVQKA-EYNKSGRNSA--VVKMKLKNLLTGAPSESVYK
ADDKF
>GCF_001922385.1_ASM192238v1_WP_075151636.1
---DIRPGNIIE-Y-E-GG-IWRAVKI-QHTQPGKGGA--YMQVEMKNLRDGRKNNVRFR
SAETV
>GCF_001922545.1_ASM192254v1_WP_029346671.1
-SSEIEKGSFLL-I-K-GT-PHIVLER-EFSKTGRGGA--IVRLKLKNLKNKFVIRETLK
GADT-
>GCF_001936235.1_ASM193623v1_WP_006584925.1
SVNEFKNGLTIE-H-N-ND-LWRIIEF-QHVKPGKGSA--FVRSKLKSLRTGAVQDYTFR
STEKV
>GCF_001936235.1_ASM193623v1_WP_006588204.1
-AIELKKGMIFS-Q-D-GK-LMRVLKS-NHHKPGKGNT--VMQMDLRDVRAGSMIHKTMR
PSEKV
>GCF_001936255.1_ASM193625v1_WP_025419427.1
--GDIEKGSFLL-F-K-GM-PHIVLER-EFSKMGRGGS--IVRLKLKNLKNKSVIKETLK
GSDTV
>GCF_001936335.1_ASM193633v1_WP_054744855.1
SVNEFKNGLTIE-F-D-GG-LWRIVEF-QHVKPGKGGA--FVRSKLKNLRTGALQEKTFR
STEKV
>GCF_001940525.2_ASM194052v2_WP_075776922.1
-ASSVRKGNVLE-I-D-DK-LYVVITA-QNIHPGKGTP--VTQVDMRRISDGTKVSERWR
TTEQV
>GCF_001941445.1_ASM194144v1_WP_075726344.1
-TADFKNGLVLK-I-D-GK-LQQITEF-QHVKPGKGPA--FVRTKLKDVVSGKVTDKTFN
AGVKV
>GCF_001941465.1_ASM194146v1_WP_075729884.1
-TTDFKNGLVLK-L-D-NK-LQQIIEF-QHVKPGKGPA--FVRTKLKDVVSGKVTDKTFN
AGVKV
>GCF_001941485.1_ASM194148v1_WP_075663744.1
-TADFKNGLVLK-V-D-GK-LQQIIEF-QHVKPGKGPA--FVRTKLKDVVSGKTIDKTWN
AGVKV
>GCF_001941505.1_ASM194150v1_WP_075691948.1
TTSDFKNGLVLK-I-D-GK-LQQIVEF-QHVKPGKGPA--FVRTKLKDVVTGKTTDKTFN
AGVKV
>GCF_001941565.1_ASM194156v1_WP_075733936.1
-TTDFKNGLVLK-I-D-NK-LQQIIEF-QHVKPGKGPA--FVRTKLKDVVSGKVTDKTFN
AGVKV
>GCF_001941805.1_ASM194180v1_WP_075696322.1
STNDFKAGLKVM-L-D-GN-PCSIMEN-EYVKPGKGQA--FNRVKLRNLRSGKVLEKTFK
SGDSL
>GCF_001941825.1_ASM194182v1_WP_075792315.1
-AKEIRVGNIIM-V-D-DK-PFIVLRS-DVNGSSRTGF--TYKWKMKNLLTNAPLENVFR
GDDKF
>GCF_001941945.1_ASM194194v1_WP_075798358.1
-ANQMRPGQVIE-F-E-GR-RWSVLKI-NIMTPGKGAA--VIQVEMRDVKSGTKKDQRWR
TQDTV
>GCF_001945665.1_ASM194566v1_WP_075551924.1
-SSEIEKGSFLL-I-K-GA-PHIVLER-EFSKTGRGGA--IVRLKLKNLKNKLVIRETLK
GADT-
>GCF_001951155.1_ASM195115v1_WP_083645774.1
TTSDIRNGLCIR-Y-N-HD-IYKIVEF-LHVKPGKGPA--FVRTKLKSVTTGKVLENTFS
AGHKI
>GCF_001951175.1_ASM195117v1_WP_075887570.1
SVNDFKNGLTIE-V-K-DG-IWRVVEF-QHVKPGKGGA--FVRSKLKNLRTGAVQEMTFR
STAKV
>GCF_001953055.1_ASM195305v1_WP_075997283.1
-GNQIKPGNVLE-H-N-GQ-LWAVVKT-DHVKPGKGGA--FAQVEMKNLLNGSKLNERFR
ATESV
>GCF_001953075.1_ASM195307v1_WP_075999868.1
STNEFKSGLKVM-L-D-GD-PCSILDN-EFVKPGKGQA--FNRVRLRNLKTGRVWDRTFK
SGETL
>GCF_001953195.1_ASM195319v1_WP_004938364.1
STNEFKQGLKVM-L-D-GN-PCSIMEN-EYVKPGKGQA--FNRVKLRNLKTGKVLEKTFK
SGDSL
>GCF_001956985.1_ASM195698v1_WP_076344996.1
KATDVRRGMVIT-M-E-GV-NYVVVDF-AHHTPGNLRA--MVQTKLRNMNSGSLIDKRLR
SVDQ-
>GCF_001971565.1_ASM197156v1_WP_004810438.1
STNDFKSGLKVM-L-D-GN-PCSIMEN-EYVKPGKGQA--FNRVKLRNLKSGKVLEKTFK
SGDSL
>GCF_001971745.1_ASM197174v1_WP_076733165.1
TTSDIRNGLCIK-Y-N-ND-IYKIIEF-LHVKPGKGPA--FVRTKMKSVTNGKVIDNTFS
AGHKL
>GCF_001975025.1_ASM197502v1_WP_062779556.1
STNDLKNGLVLK-L-EGGQ-LWSVVEF-QHVKPGKGPA--FVRTKLKNVLSGKVVDKTFN
AGVKV
>GCF_001975225.1_ASM197522v1_WP_076769010.1
--NDFRAGLKIM-M-D-GE-PYAVEAS-EFVKPGKGQA--FARVKLRRLLTGTRVEKTFK
STDS-
>GCF_001975665.1_ASM197566v1_WP_068358172.1
TTSDIRNGLCIR-Y-N-ND-IYKIVEF-LHVKPGKGPA--FVRTKLKSVTNGKVVDNTFP
AGRKI
>GCF_001983935.1_ASM198393v1_WP_077028239.1
---KIKKGGKVL-I-N-DD-PYEIVEI-NFVKPGKGQA--LYKTRLRNLLKGGMLDRTFR
SGDSL
>GCF_001983995.1_ASM198399v1_WP_084198216.1
STNEFRSGLKVM-L-D-GE-PCSILDN-EFVKPGKGQA--FNRVKLRNLNTGRVWERTFK
SGESL
>GCF_001988955.1_ASM198895v1_WP_077133236.1
-TADIRNGLVIN-Y-N-ND-LFQITEF-QHVKPGKGAA--FVRTKLKSLTTGRVIDNTFN
SGV--
>GCF_001989575.1_ASM198957v1_WP_077140183.1
SVNDFKTGLTIE-V-D-NG-IWKVIEF-QHVKPGKGAA--FVRSKLRNLRNGAIQEKTFR
AGEKV
>GCF_001997295.1_ASM199729v1_WP_077341605.1
STNDLKNGMVLD-L-D-GQ-LWQVLWF-QHHKPGKGNT--VVRSKLKHVLSGKIIDKTFN
SDTKV
>GCF_001998765.1_ASM199876v1_WP_008391359.1
TAGDFKNGLTIQ-F-E-NN-IYQIIEF-QHVKPGKGAA--FVRCKLKNIKNGGVVEKTFR
PTEKF
>GCF_001998865.1_ASM199886v1_WP_077352153.1
STNDLKNGMVLD-L-E-GQ-LWQVQWF-QHHKPGKGNT--VVRTKLKHVLSGKIIDKTFN
SDTKV
>GCF_001999245.1_ASM199924v1_WP_006932138.1
-GNEIKPGNVLQ-H-Q-DT-LWAVVKV-QHVKPGKGGA--FAQVEMKNLLDGRKLNERFR
SEDKV
>GCF_001999905.1_ASM199990v1_WP_077588900.1
SVNDFKTGLTIE-V-D-GD-IWRVMDF-QHVKPGKGAA--FVRSKLRNLRTGAVNEKTFR
AGEKV
>GCF_001999945.1_ASM199994v1_WP_077407427.1
STNEFKGGLKVM-L-D-GD-PCSIVDN-EFVKPGKGQA--FNRVKLRNLKTGRVWERTFR
SGESL
>GCF_001999985.1_ASM199998v1_WP_004088911.1
-MGDLKKGLKIE-I-D-GI-PYRITEY-QHVKPGKGPA--FVRVKIKSFLDGKVIEKTFH
AGDK-
>GCF_002005145.1_ASM200514v1_WP_077713442.1
STSDFRTGLTLE-V-D-ND-VYQIVEF-QHVKPGKGAA--FVRTKLRNMRTGAVIEKTFN
PNEKF
>GCF_002005165.1_ASM200516v1_WP_077720439.1
STNDFRTGLTIE-L-D-GD-PWQIMDF-QHVKPGKGAA--FVRSKLRNLRNGNIQERTFR
AGEKV
>GCF_002005305.1_ASM200530v1_WP_077751316.1
TAHEMRVGNVLM-V-G-KD-PMVILKS-ETHNSGRSAA--VVKMKLKNLLTGSATETAFK
AEDKL
>GCF_002005365.1_ASM200536v1_WP_077734778.1
TAQDLRVGNVVM-I-G-SE-PLVVQRA-EYNKSGRNSA--VVKLKFKNLLSGSASEGVHK
ADEKF
>GCF_002005405.1_ASM200540v1_WP_062471784.1
SVNDFKTGLTIE-M-D-GG-LWKVVDF-QHVKPGKGAA--FVRSKLKNLRTGAIQEKTFR
AGEKV
>GCF_002005445.1_ASM200544v1_WP_077813758.1
-ANLIRAGQVIE-H-D-GR-RWTVLKQ-QIITPGKGGA--FIQVEMRDLKTGNKTNERWR
TADTV
>GCF_002005465.1_ASM200546v1_WP_077807959.1
-ANLIRAGQVIE-H-E-GR-RWTVLKQ-QIITPGKGGA--FIQVEMRDLNTGNKTNERWR
TADSV
>GCF_002006565.1_ASM200656v1_WP_025828607.1
-ANLIRAGQVIE-H-D-GR-RWTVLKQ-QIITPGKGGA--FIQVEMRDLKTGNKTNERWR
TADSV
>GCF_002007565.1_ASM200756v1_WP_077993998.1
-GNEIRPGNVIE-H-N-GS-LWVAVKC-NAVKPGKGGA--FNQVELKNLLDGTKLNERFR
AAETV
>GCF_002021925.1_ASM202192v1_WP_078440412.1
SMGDLKKGLKIE-M-D-GV-PYKIVEY-QHVKPGKGAA--FVRARIKSFVDGKVLEKTFH
AGDK-
>GCF_002025665.1_ASM202566v1_WP_079242903.1
-SNDIRKGLCIE-Y-S-ND-IFKVIEF-LHVKPGKGPA--FVRTKLKSVTNGKVIDNTFS
AGHKI
>GCF_002025725.1_ASM202572v1_WP_079215514.1
-AKEVRVGNIIM-V-D-SK-PMIVLRS-DVNGSSRTGF--TYKWKMKNLLTNTPMESVFR
GDDKF
>GCF_002043005.1_ASM204300v1_WP_018063497.1
-ASSLRKGNVVD-V-D-GK-LYVVLTA-QNFHPGKGTP--VTQVDMRRIADGVKVSERWK
TTEQV
>GCF_002056725.1_ASM205672v1_WP_054065529.1
-AQEIRVGNVIM-Y-G-KD-PMIVLKT-EYARGGRGAA--TVRMKLKSLIGNFGTENVFK
ADDKI
>GCF_002056795.1_ASM205679v1_WP_080059599.1
-TADIRNGLVLN-F-N-ND-LFQITEF-QHVKPGKGAA--FVRTKLKSLTTGRVIDNTFN
SGV--
>GCF_002067135.1_ASM206713v1_WP_080237761.1
-TADIRNGLVIN-F-N-ND-LFQITDF-QHVKPGKGAA--FVRTKMKSLTSGKVLDNTFN
SG---
>GCF_002073635.2_ASM207363v2_WP_080620178.1
-ASSLRKGNVVE-I-D-GK-LYVVLTA-TNFHPGKGTP--TTQVDLRRISDGNKVSERWK
TTEQV
>GCF_002073715.2_ASM207371v2_WP_002219406.1
TAQELRAGNVFM-V-G-ND-PMVVQKT-EYIKGGRSSA--KVSMKLKNLLTGAASETIYK
ADDKF
>GCF_002075285.2_ASM207528v2_WP_080805718.1
SSNDFRTGVSIE-L-D-GS-VWRVVEF-LHVKPGKGSA--FVRTKLKNVQTGNVVERTFR
AGETV
>GCF_002075795.1_ASM207579v1_WP_055023990.1
TAHELRPGNVIM-L-D-GS-PWVVQKT-ETTRSGRNAA--IVKMKLKNVLLDSTTETTFK
GEDKM
>GCF_002079945.1_ASM207994v1_WP_043557943.1
-ANLIRAGQVIE-H-N-GR-RWTVLKQ-QILTPGKGGA--FIQVEMRDLASGNKSNERWR
TADTV
>GCF_002082015.1_ASM208201v1_WP_083030711.1
SVNEFRTGLTIE-V-D-GD-IWRVMDF-QHVKPGKGAA--FVRSKLRNLRSGNVNEKTFR
AGEKV
>GCF_002082605.1_ASM208260v1_WP_030290256.1
STNDLKNGMVLK-L-EGGK-LWSVVEF-QHVKPGKGPA--FVRTKLKEVLTGKVVDKTFN
AGTKV
>GCF_002097535.1_ASM209753v1_WP_085029561.1
SVNDFRTGLTIE-V-D-GG-IWQVMDF-QHVKPGKGAA--FVRSKLRNLRNGNIQEKTFR
GGEKV
>GCF_002101395.1_ASM210139v1_WP_085069833.1
SSNDFRNGLKIM-F-E-GE-PYAIESS-EFVKPGKGQA--FARVKMRRLLTGKLIEKTFK
STDS-
>GCF_002105555.1_ASM210555v1_WP_085377380.1
-ASSLRKGNVVE-L-D-GK-LYVVLTA-QNFHPGKGTP--VTQVDMRRIADGVKVSERWR
TTEQV
>GCF_002105755.1_ASM210575v1_WP_007774408.1
STADFKNGLVLV-I-D-GQ-LWQIVEF-QHVKPGKGPA--FVRTKLKNVLSGKVVDKTYN
AGVKV
>GCF_002117105.1_ASM211710v1_WP_085757663.1
STNEFKNGLKLM-V-E-GD-PCTIVEN-EFVRPGKGQA--FSRVKFRNLKTGRIWERSLK
SGETL
>GCF_002117405.1_ASM211740v1_WP_085773071.1
-ASSIRKGNIIE-RED-GQ-LYVVLSA-ESFFPGKGTP--TTQIDMRRISDGVKTTDRYK
TTEQV
>GCF_002119665.1_ASM211966v1_WP_086078669.1
TAQELRVGNVVM-V-G-KD-PLVVQKA-EYNKSGRNAA--VVKLKFKNLLNGSNSESVYK
ADEKF
>GCF_002119765.1_ASM211976v1_WP_086086794.1
-GNEIRPGMVIE-Y-Q-DT-LWAAVKT-MAVKPGKGPA--YNQVELKNLIDGRKLNNRFG
SDERV
>GCF_002142495.1_ASM214249v1_WP_086371030.1
SSNDFRPGVSIE-L-D-GS-VWRVVEF-LHVKPGKGSA--FVRTKLKNAQNGNVVERTFR
AGETV
>GCF_002142615.1_ASM214261v1_WP_036764516.1
STNEFRGGMKIM-L-D-NE-PCVIIEN-EFVKPGKGQA--FNRVKIRKLLSGKVLEKTFK
SGESV
>GCF_002157205.1_ASM215720v1_WP_086901187.1
STNEFKGGLKVM-L-D-GD-PCNIVEN-ELVKPGKGQA--FNRVKLRNLMTGRTWERTFK
SGESL
>GCF_002157855.1_ASM215785v1_WP_010194744.1
SVNDFRTGLTIE-V-D-NG-IWRVMDF-QHVKPGKGAA--FVRSKLRNLRNGAIQEKTFR
AGEKV
>GCF_002157895.1_ASM215789v1_WP_087037225.1
-TNDFRAGLKIM-L-D-GE-PCAIVEN-EFVKPGKGQA--FNRVKLRRLLNGKQLEKTFK
SGETF
>GCF_002162335.1_ASM216233v1_WP_087472015.1
TTNDIKNGTVLR-L-D-GQ-LWTVIEF-QHVKPGKGGA--FVRTKIKNVMTGKTIDKTFN
AGLK-
>GCF_002162375.1_ASM216237v1_WP_087460940.1
STNEFKSGLKVM-L-D-GD-PCAIVEN-EFVKPGKGQA--FNRVKLRNLKSGRVWERTFK
SGESL
>GCF_002163975.1_ASM216397v1_WP_087543345.1
SSNDFRPGVSIV-L-D-GS-VWRVVEF-LHVKPGKGSA--FVRTKLKNVQSGNVMEKTFR
AGETV
>GCF_002173495.1_ASM217349v1_WP_003325458.1
SVNDFRTGLTIE-V-D-GG-IWRVVDF-QHVKPGKGAA--FVRSKLRNLRTGAIQEKTFR
AGEKV
>GCF_002189675.2_ASM218967v2_WP_030360477.1
STNDLKNGMVLK-L-DGGQ-LWSVVEF-QHVKPGKGPA--FVRTKLKNVLSGKVVDKTFN
AGVKV
>GCF_002192455.1_ASM219245v1_WP_087928976.1
STNDLKNGMVLK-L-DGGQ-LWSVVEF-QHVKPGKGPA--FVRTKLKNVLSGKVVDKTFN
AGVKV
>GCF_002196515.1_ASM219651v1_WP_088134059.1
STNEFKGGLKIM-I-D-NE-PCVILEN-EYVKPGKGQA--FNRVKIRKLLSGKVLEKTFK
SGDS-
>GCF_002201795.1_ASM220179v1_WP_079558949.1
-TADFRNGMCIE-H-N-GQ-LFSIVQF-QHVKPGKGPA--FVRTKLKNISTGRVLENTFS
AGVKV
>GCF_002208135.1_ASM220813v1_WP_010605834.1
STNEFKGGLKIM-M-D-GE-PCSILEN-EMVKPGKGQA--FNRVKIRKLISGKVLEKTFK
SGDSV
>GCF_002208805.2_ASM220880v2_WP_002472500.1
SVNDFKTGLTIS-V-D-NG-IWKVVDF-QHVKPGKGSA--FVRSKLRNLRTGAIQEKTFR
AGEKV
>GCF_002208825.2_ASM220882v2_WP_055754985.1
--NTIKPGMVLQ-H-N-GG-LWVVTKA-SHVKPGKGGA--FANVEAKNLETGNKLNERFR
SEDKV
>GCF_002209185.2_ASM220918v2_WP_016422706.1
-TADFKNGLVIK-H-D-NK-LQQIVEF-QHVKPGKGPA--FVRTKLKDVLTGKVVDKTFN
AGVKI
>GCF_002209385.1_ASM220938v1_WP_088620138.1
STNEFKAGLKIM-L-D-ND-PCAIIEN-EFVKPGKGQA--FNRVRIRNLKTGRVIERTFK
SGESL
>GCF_002211765.1_ASM221176v1_WP_053954303.1
STSEFKGGLKIM-Q-D-GE-PCSIVEN-EMVKPGKGQA--FNRVKIRKLISGKVVEKTFK
SGESV
>GCF_002211785.1_ASM221178v1_WP_088771654.1
-TNEFKGGLKIL-I-D-GN-PMVIIEN-EFVKPGKGQA--FNRVKLKNLLNDRVIEKTFK
SGESV
>GCF_002215135.1_ASM221513v1_WP_017419747.1
STNEFKGGLKLM-I-D-SE-PCVILEN-EYVKPGKGQA--FNRVKIRKLLSGKVLEKTFK
SGDT-
>GCF_002218245.1_ASM221824v1_WP_007962665.1
-MNDVKNGMKIL-V-N-NE-PAVITET-EYVKPGKGQA--FTRMKYRFIKSGRVVEMTMK
ATDDV
>GCF_002221525.1_ASM222152v1_WP_058546947.1
STNEFKGGLKIM-M-D-GE-PCSILEN-EMVKPGKGQA--FNRVRIRKLISGKVLEKTFK
SGESV
>GCF_002222615.2_ASM222261v2_WP_005678984.1
-AQDIKNGTCIR-M-D-GK-LYFCIEF-LHVKPGKGNT--FMRTKLKDVVSGYVLERRFN
IGEKL
>GCF_002222655.1_ASM222265v1_WP_089417128.1
-AQEIRAGNVIM-Q-G-KD-PMVVQKT-EYSRGGRGAA--TVRIKMKNLLNGGGAETVFK
ADEKM
>GCF_002224425.1_ASM222442v1_WP_004265504.1
SVNDFKNGLTIE-F-D-NN-LWRIVEF-QHVKPGKGGA--FVRSKLKNLRTGANQEKTFR
STEKV
>GCF_002224565.1_ASM222456v1_WP_011374382.1
SVNDFKNGLTIE-F-D-NN-LWRVVEF-QHVKPGKGGA--FVRSKLKNLRTGANQEKTFR
STEKV
>GCF_002224645.1_ASM222464v1_WP_089611367.1
STNDFRTGVTIQ-L-D-GD-AYQVVDF-QHVKPGKGSA--FVRSKLRNVRTGATIEKTFN
AGEKL
>GCF_002234495.1_ASM223449v1_WP_031444160.1
STSDIRKGLCIR-Y-N-ND-IYKIIEF-LHVKPGKGPA--FVRTKLKSVSTGKVLDNTFS
GGSKI
>GCF_002234535.1_ASM223453v1_WP_093941356.1
TTNDLKNGLVLN-L-D-GQ-LWTVVSF-QHVKPGKGGA--FVRTTLKNVLSGKVVDKTFN
AGVKV
>GCF_002240035.1_ASM224003v1_WP_094092011.1
STNEFKNGLKVM-V-D-NA-PCSIVDC-EFVKPGKGQA--FTRVKIRNLKTGRVVERTYK
SGETL
>GCF_002240355.1_ASM224035v1_WP_091808078.1
TTNDLKNGLVLN-L-D-GQ-LWSVVNF-QHVKPGKGGA--FVRTTLKHVLSGKVVDKTFN
AGTKV
>GCF_900070355.1_S2_rcS3_S1_rcS3_WP_058233922.1
TTNDLKNGMVLN-L-E-GQ-LWSVVEF-QHVKPGKGPA--FVRTKLKNVLSGKVVDKTFN
AGIKV
>GCF_900078695.1_H044680328_WP_025513409.1
TAQELRVGNVVM-V-G-KD-PQVVQKT-EYNKSGRNAA--VVKLKFKNLLTGSASESVYK
ADEKF
>GCF_900078775.1_ASM90007877v1_WP_073854603.1
STADFKNGLVLQ-I-D-GQ-LWQIIEF-QHVKPGKGPA--FVRTKLKNVVSGKVVDKTYN
AGVKV
>GCF_900086555.1_34903_D01_WP_004283334.1
TAQELRAGNVFM-V-G-ND-PMVVQKT-EYIKGGRSSA--KVSMKLKNLLTGAATETIYK
ADDKF
>GCF_900087055.1_31289_E01_WP_010863855.1
-AQEIRAGNVVM-I-G-GE-PMIVLKT-EFNKSGRNAA--VCKMKLKGLLTGAGTETVFK
ADEKM
>GCF_900089455.2_OrrDiv2_WP_067751802.1
TAQELRVGNVVM-V-G-SE-PLVVQKA-EYNKSGRNAA--VVKLKFKNLLTGSGSESVYK
ADEKF
>GCF_900090215.1_TRABTM_WP_083172510.1
STKEFSCGIKIM-F-D-GE-PCSIIDN-QFVNPGKGQA--FNRVRMKKLISGKILEKVFK
SG---
>GCF_900093775.1_EVONIK_BGLY_WP_046131889.1
SVNDFRTGLTIE-V-D-GG-IWRVVDF-QHVKPGKGAA--FVRSKLRNLRTGAIQEKTFR
AGEKV
>GCF_900095135.1_M36_WP_076928428.1
-TADFRNGMCID-L-E-GQ-YYFIVEF-LHVKPGKGAA--FVRTKLRNVTTGRILEKTFN
SGVKV
>GCF_900097105.1_WK001_WP_067776872.1
---NLRKGHAVN-H-N-ND-VCVVVSM-EHKCPPRMAS--YVQMSIRSIATKKIYNLRLT
SNE--
>GCF_900116045.1_DESPIGER_WP_072333111.1
STTDFRKGLKIE-V-E-GI-PYEIVDF-QHFKPGKGGA--MVRTKLRNILTGRIQDITFR
SGEKV
>GCF_900116935.1_Chromosome_WP_010494369.1
SVNNFKTGLTVE-I-D-GE-LWRVVEF-QHVKPGKGSA--FVRSKLKNLRTGAIQEKTFR
GGEKI
>GCF_900120165.1_PRJEB15652_WP_075573653.1
SAGEFRKGVTFV-M-D-GD-VWQVLDF-QHVKPGKGAA--FVSTKIRNVVKGGTRELNFN
PSDR-
>GCF_900120345.1_PRJEB18024_WP_076778044.1
SAGDFKNGLTVE-I-E-GN-IYQILDF-QHVKPGKGAA--FVRTKLKNIINGGVVEKTFR
PTEKF
>GCF_900128415.1_PRJEB15655_WP_072537306.1
SANDLRKGITFV-Y-D-ND-VYQVVDF-QHVKPGKGAA--FVRAKIRSVMQGGAKDVTFN
PNEKF
>GCF_900128595.1_BCipseudotaxifoliae_v1.0_WP_075474454.1
--TSLKSGLKIL-I-K-NQ-PYEIQYS-EFIKPGKGQA--FVRIKLKQLLTGKILSKTVK
ATDV-
>GCF_900128735.1_BCiconfinis_v1.0_WP_075431633.1
---SLKIGNKIL-I-T-KK-PYEVLHR-EFVKPGKGQA--FVRLKLRDLLKGKLFFKTFK
STDSF
>GCF_900169085.1_SWA-2_WP_080133192.1
STSEFRVGLRVE-I-D-GQ-PYVILQN-DFVKPGKGQA--FNRIKVKNFLTGRVIEKTFK
SGES-
>GCF_900169485.1_PRJEB19959_WP_079535339.1
STADFRNGMCIE-Y-N-GK-LCTIVEF-QHVKPGKGSA--FVRTKLKDIRTGRVVDYTFN
SGVKF
>GCF_900169565.1_NSJP_Ch1_WP_080887780.1
STTDFRGGVRLL-L-D-GE-PFYIVEF-QHVKPGKGGA--FVRTKLKSYISGNVLDRTFR
SGERF
>GCF_900170005.1_PRJEB19975_WP_080144600.1
STADFKNGMCIE-Y-N-GK-LCTIVEF-QHVKPGKGGA--FVRTKLRDIKTGRVIDNTFN
AGVKV
>GCF_900183405.1_ASM90018340v1_WP_057734267.1
STANFKNGLTIE-V-D-HA-IWRILEF-QHVKPGKGGA--FVRTKLKNLRTGAVQEKTFR
AGAK-
>GCF_900184705.1_CAMBI-1_WP_087862020.1
-VNELRKGVTFE-Q-D-GN-LYKVVDY-AHNKPGRGAA--TIRIKARDLRKGTNLEMTFN
SGNRV
